# Supplementary material for: Mechanism of ASF1 engagement by CDAN1
Source: Nat Commun. 2025 Mar 16;16:2599. doi: 10.1038/s41467-025-57950-z (PMC11911400; doi:10.1038/s41467-025-57950-z)
Supplement: Supplementary file 6 — Source data [file 41467_2025_57950_MOESM6_ESM.zip]

Archive with 2 entries (2 files):
- Source_Data_SFS_Reduced.xlsx
- __MACOSX/._Source_Data_SFS_Reduced.xlsx
