# Supplementary material for: Mechanism of ASF1 engagement by CDAN1
Source: Nat Commun. 2025 Mar 16;16:2599. doi: 10.1038/s41467-025-57950-z (PMC11911400; doi:10.1038/s41467-025-57950-z)
Supplement: Supplementary file 6 — Source data [file 41467_2025_57950_MOESM6_ESM.zip › Source_Data_SFS_Reduced.xlsx]

## Sheet: Fig. 1a
					Blot:
					M2 FLAG
					CDAN1
					CDIN1
					ASF1A
					ASF1B
				ASF1B
					DNAJC9

## Sheet: Fig. 1b
				Blot:
				M2 FLAG
				CDAN1
				CDIN1
				ASF1A
				ASF1B
				DNAJC9

## Sheet: Fig. 1c
					Blot:
					M2 FLAG
					CDAN1
					CDIN1
					ASF1A
					ASF1B
					H4

## Sheet: Fig. 2a
						Coomassie Stain
						Blot:
						CDAN1
						CDIN1
						ASF1A
						H3

## Sheet: Fig. 2b
					Coomassie
					Blot:
					CDAN1
					CDIN1
					ASF1A
					H3

## Sheet: Fig. 2c
time (min)	CA (dRI)	time (min)	CA (Molar mass)	time (min)	CCA (dRI)	time (min)	CCA (Molar mass)
-0.406956	0.000267636	13.015	358622	-0.406956	0.00418423	12.9567	429924
-0.398184	0.000362954	13.0232	359092	-0.398184	0.00426313	12.9649	430007
-0.389412	0.000497645	13.0313	359402	-0.389412	0.004393	12.9731	430128
-0.38064	0.000496102	13.0395	359640	-0.38064	0.00439153	12.9813	430227
-0.371868	0.000494559	13.0477	359817	-0.371868	0.00438443	12.9895	430298
-0.363096	0.000485305	13.0559	360023	-0.363096	0.00437734	12.9977	430395
-0.354324	0.000458115	13.0641	360248	-0.354324	0.00432968	13.0059	430469
-0.345552	0.000425255	13.0723	360471	-0.345552	0.00428788	13.014	430571
-0.33678	0.000403324	13.0805	360656	-0.33678	0.0042594	13.0222	430731
-0.328008	0.000382631	13.0887	360829	-0.328008	0.00423316	13.0304	430951
-0.319236	0.000361184	13.0969	360993	-0.319236	0.00421114	13.0386	431089
-0.310464	0.000344804	13.1051	361181	-0.310464	0.00418776	13.0468	431214
-0.301692	0.000335342	13.1132	361357	-0.301692	0.00416647	13.055	431395
-0.29292	0.000323018	13.1214	361568	-0.29292	0.0041503	13.0632	431523
-0.284148	0.000311453	13.1296	361796	-0.284148	0.00414001	13.0714	431647
-0.275376	0.000302998	13.1378	362139	-0.275376	0.00412744	13.0796	431739
-0.266604	0.000294422	13.146	362495	-0.266604	0.00411399	13.0878	431823
-0.257832	0.000290015	13.1542	362698	-0.257832	0.00411073	13.0959	431902
-0.24906	0.000278483	13.1624	362920	-0.24906	0.00410748	13.1041	432013
-0.240288	0.000273369	13.1706	363178	-0.240288	0.00409277	13.1123	432111
-0.231516	0.000269009	13.1788	363491	-0.231516	0.00408069	13.1205	432200
-0.222744	0.00026465	13.1869	363843	-0.222744	0.00406282	13.1287	432289
-0.213972	0.000260481	13.1951	364130	-0.213972	0.00404869	13.1369	432394
-0.2052	0.000251719	13.2033	364345	-0.2052	0.00403944	13.1451	432492
-0.196428	0.000234215	13.2115	364487	-0.196428	0.00402297	13.1533	432579
-0.187656	0.000220389	13.2197	364652	-0.187656	0.00400667	13.1615	432668
-0.178884	0.000214509	13.2279	364790	-0.178884	0.00399671	13.1697	432740
-0.170112	0.000215031	13.2361	364921	-0.170112	0.00396872	13.1778	432766
-0.16134	0.000214527	13.2443	365040	-0.16134	0.00394933	13.186	432866
-0.152568	0.00020785	13.2525	365168	-0.152568	0.00394706	13.1942	432920
-0.143796	0.000201173	13.2607	365262	-0.143796	0.00393179	13.2024	433061
-0.135024	0.000189473	13.2688	365378	-0.135024	0.00390449	13.2106	433150
-0.126252	0.000182413	13.277	365535	-0.126252	0.00388483	13.2188	433150
-0.11748	0.000170079	13.2852	365695	-0.11748	0.00387205	13.227	433226
-0.108708	0.000158164	13.2934	365812	-0.108708	0.00386306	13.2352	433162
-0.0999357	0.000155477	13.3016	365864	-0.0999358	0.0038568	13.2434	433213
-0.0911636	0.000154699	13.3098	365914	-0.0911638	0.00385041	13.2516	433216
-0.0823916	0.000151174	13.318	365933	-0.0823918	0.00383958	13.2597	433302
-0.0736196	0.000148116	13.3262	366007	-0.0736198	0.00383193	13.2679	433370
-0.0648476	0.000140579	13.3344	366114	-0.0648478	0.00381384	13.2761	433346
-0.0560756	0.000132682	13.3426	366277	-0.0560758	0.00380067	13.2843	433459
-0.0473036	0.000134729	13.3507	366381	-0.0473038	0.00379138	13.2925	433374
-0.0385316	0.000137611	13.3589	366380	-0.0385318	0.00377352	13.3007	433271
-0.0297596	0.000137596	13.3671	366309	-0.0297598	0.00376991	13.3089	433167
-0.0209876	0.000140857	13.3753	366294	-0.0209878	0.00375207	13.3171	433060
-0.0122156	0.000142895	13.3835	366385	-0.0122158	0.00373859	13.3253	432962
-0.00344363	0.000145236	13.3917	366369	-0.00344378	0.00373559	13.3334	432853
0.00532838	0.000145397	13.3999	366354	0.00532822	0.00372191	13.3416	432804
0.0141004	0.000144877	13.4081	366309	0.0141002	0.00371017	13.3498	432710
0.0228724	0.000145013	13.4163	366198	0.0228722	0.00370793	13.358	432581
0.0316444	0.000142879	13.4245	366089	0.0316442	0.00370452	13.3662	432438
0.0404164	0.000140745	13.4326	365967	0.0404162	0.0037011	13.3744	432385
0.0491884	0.000136217	13.4408	365900	0.0491882	0.00369316	13.3826	432219
0.0579604	0.000134631	13.449	365820	0.0579602	0.00369205	13.3908	432131
0.0667324	0.000133155	13.4572	365792	0.0667322	0.00368848	13.399	432123
0.0755044	0.000127082	13.4654	365924	0.0755042	0.00368491	13.4072	432005
0.0842764	0.000122505	13.4736	366002	0.0842762	0.00367921	13.4153	431916
0.0930484	0.000115936	13.4818	365950	0.0930482	0.00366295	13.4235	431874
0.10182	0.000110577	13.49	365957	0.10182	0.00364672	13.4317	431721
0.110592	0.000109106	13.4982	365916	0.110592	0.00363857	13.4399	431538
0.119364	0.000107635	13.5064	365753	0.119364	0.00363607	13.4481	431403
0.128136	0.000111962	13.5145	365613	0.128136	0.00362026	13.4563	431265
0.136908	0.00011133	13.5227	365523	0.136908	0.00361159	13.4645	431060
0.14568	0.000110414	13.5309	365395	0.14568	0.0036056	13.4727	430811
0.154452	0.000109497	13.5391	365392	0.154452	0.00359554	13.4809	430658
0.163224	0.000102599	13.5473	365325	0.163224	0.00358885	13.4891	430578
0.171996	0.000100883	13.5555	365131	0.171996	0.00357803	13.4972	430115
0.180768	9.96e-05	13.5637	364947	0.180768	0.00356019
0.18954	0.000102179	13.5719	364827	0.18954	0.0035481
0.198312	0.000101874	13.5801	364736	0.198312	0.00353906
0.207084	0.000100359	13.5882	364617	0.207084	0.00351503
0.215856	9.88e-05	13.5964	364646	0.215856	0.00350528
0.224628	9.29e-05	13.6046	364702	0.224628	0.00350452
0.2334	8.68e-05	13.6128	364781	0.2334	0.00350203
0.242172	8.61e-05	13.621	364592	0.242172	0.00349954
0.250944	8.54e-05	13.6292	364442	0.250944	0.0034755
0.259716	6.99e-05	13.6374	364296	0.259716	0.00345978
0.268488	7.24e-05	13.6456	364028	0.268488	0.00345243
0.27726	7.29e-05	13.6538	363941	0.27726	0.00343507
0.286032	7.23e-05	13.662	363866	0.286032	0.00342924
0.294804	7.15e-05	13.6701	363654	0.294804	0.0034231
0.303576	7.07e-05	13.6783	363361	0.303576	0.00341696
0.312348	6.97e-05	13.6865	363093	0.312348	0.00340518
0.32112	6.47e-05	13.6947	362955	0.32112	0.00340297
0.329892	5.78e-05	13.7029	362835	0.329892	0.00340076
0.338664	5.46e-05	13.7111	362592	0.338664	0.00339143
0.347436	5.72e-05	13.7193	362507	0.347436	0.00338819
0.356208	5.76e-05	13.7275	362327	0.356208	0.00338496
0.36498	5.54e-05	13.7357	362198	0.36498	0.00337687
0.373752	5.33e-05	13.7439	361297	0.373752	0.00335868
0.382524	5.96e-05			0.382524	0.00334696
0.391296	6.08e-05			0.391296	0.00333887
0.400068	5.98e-05			0.400068	0.00333287
0.40884	5.88e-05			0.40884	0.00332995
0.417612	4.81e-05			0.417612	0.00330927
0.426384	4.57e-05			0.426384	0.00329433
0.435156	4.25e-05			0.435156	0.00329173
0.443928	4.24e-05			0.443928	0.00328914
0.4527	4.14e-05			0.4527	0.00327983
0.461472	4.05e-05			0.461472	0.00327395
0.470245	3.9e-05			0.470244	0.00326421
0.479017	3.05e-05			0.479016	0.00325308
0.487789	2.71e-05			0.487788	0.00323969
0.496561	1.62e-05			0.49656	0.00323311
0.505333	1.2e-05			0.505332	0.00322528
0.514105	9.51e-06			0.514104	0.00321745
0.522877	7.01e-06			0.522876	0.00319771
0.531649	-1.06e-05			0.531648	0.00318306
0.540421	-1.13e-05			0.54042	0.00316283
0.549193	-1.58e-05			0.549192	0.00315226
0.557965	-2.3e-05			0.557964	0.00314568
0.566737	-2.59e-05			0.566736	0.00313274
0.575509	-2.45e-05			0.575508	0.00311884
0.584281	-2.44e-05			0.58428	0.00311031
0.593053	-2.53e-05			0.593052	0.00309799
0.601825	-2.61e-05			0.601824	0.00308127
0.610597	-2.48e-05			0.610596	0.00307231
0.619369	-2.42e-05			0.619368	0.00306765
0.628141	-2.22e-05			0.62814	0.00305631
0.636913	-2.18e-05			0.636912	0.00304112
0.645685	-2.18e-05			0.645684	0.00303059
0.654457	-2.21e-05			0.654456	0.00302311
0.663229	-2.35e-05			0.663228	0.00301617
0.672001	-2.49e-05			0.672	0.00300862
0.680773	-2.74e-05			0.680772	0.00299875
0.689545	-2.65e-05			0.689544	0.00298752
0.698317	-2.78e-05			0.698316	0.00297415
0.707089	-2.92e-05			0.707088	0.0029589
0.715861	-3.45e-05			0.71586	0.0029468
0.724633	-3.49e-05			0.724632	0.00294428
0.733405	-3.16e-05			0.733404	0.00294176
0.742177	-2.62e-05			0.742176	0.00292899
0.750949	-2.38e-05			0.750948	0.00292309
0.759721	-2.14e-05			0.75972	0.00291497
0.768493	-2.24e-05			0.768492	0.00289965
0.777265	-2.34e-05			0.777264	0.00288057
0.786037	-2.48e-05			0.786036	0.00286713
0.794809	-3.21e-05			0.794808	0.00285521
0.803581	-3.3e-05			0.80358	0.00284146
0.812353	-3.35e-05			0.812352	0.00282826
0.821125	-3.47e-05			0.821124	0.00282439
0.829897	-3.59e-05			0.829896	0.00282129
0.838669	-4.12e-05			0.838668	0.00281818
0.847441	-4.64e-05			0.84744	0.0028046
0.856213	-5.18e-05			0.856212	0.00278543
0.864985	-5.85e-05			0.864984	0.0027721
0.873757	-6.41e-05			0.873756	0.00276971
0.882529	-6.53e-05			0.882528	0.00276662
0.891301	-6.38e-05			0.8913	0.00276353
0.900073	-6.22e-05			0.900072	0.00273956
0.908845	-6.3e-05			0.908844	0.00272802
0.917617	-6.38e-05			0.917616	0.0027241
0.926389	-6.53e-05			0.926388	0.00270673
0.935161	-6.08e-05			0.93516	0.00269844
0.943933	-6.49e-05			0.943932	0.0026951
0.952705	-6.9e-05			0.952704	0.00269176
0.961477	-7.71e-05			0.961476	0.0026853
0.970249	-8.48e-05			0.970248	0.00268094
0.979021	-7.42e-05			0.97902	0.00267636
0.987793	-7.32e-05			0.987792	0.00266895
0.996565	-7.33e-05			0.996564	0.00264849
1.00534	-7.4e-05			1.00534	0.00263826
1.01411	-7.46e-05			1.01411	0.00264015
1.02288	-7.89e-05			1.02288	0.00263932
1.03165	-8.1e-05			1.03165	0.0026348
1.04042	-8.56e-05			1.04042	0.00263028
1.0492	-8.63e-05			1.0492	0.00262698
1.05797	-8.7e-05			1.05797	0.00261211
1.06674	-8.83e-05			1.06674	0.00259972
1.07551	-9.2e-05			1.07551	0.00258186
1.08428	-9.58e-05			1.08428	0.00256217
1.09306	-0.000106175			1.09306	0.00255404
1.10183	-0.000108227			1.10183	0.00254415
1.1106	-0.00011028			1.1106	0.00253628
1.11937	-0.000114838			1.11937	0.00251972
1.12814	-0.000117311			1.12814	0.00250534
1.13692	-0.000119784			1.13692	0.00249947
1.14569	-0.000120251			1.14569	0.00248777
1.15446	-0.000120719			1.15446	0.0024772
1.16323	-0.000119774			1.16323	0.00246813
1.172	-0.000120154			1.172	0.00245897
1.18078	-0.000122123			1.18078	0.00245463
1.18955	-0.000124092			1.18955	0.00245159
1.19832	-0.000127651			1.19832	0.00244855
1.20709	-0.000127116			1.20709	0.00243632
1.21586	-0.00012849			1.21586	0.00242971
1.22464	-0.000129864			1.22464	0.00242309
1.23341	-0.000133708			1.23341	0.00240865
1.24218	-0.000135481			1.24218	0.00240607
1.25095	-0.000136024			1.25095	0.00239522
1.25972	-0.000136568			1.25972	0.00237288
1.2685	-0.00013488			1.2685	0.00236103
1.27727	-0.000132318			1.27727	0.00235591
1.28604	-0.000132534			1.28604	0.00234678
1.29481	-0.000133583			1.29481	0.00233558
1.30358	-0.000134631			1.30358	0.00233058
1.31236	-0.000132004			1.31236	0.00231897
1.32113	-0.00013175			1.32113	0.00230064
1.3299	-0.000132291			1.3299	0.00229112
1.33867	-0.000132832			1.33867	0.0022828
1.34744	-0.000127878			1.34744	0.00227573
1.35622	-0.000129283			1.35622	0.00226107
1.36499	-0.000130688			1.36499	0.00225466
1.37376	-0.000133806			1.37376	0.00223537
1.38253	-0.000135624			1.38253	0.00222654
1.3913	-0.000126755			1.3913	0.00222035
1.40008	-0.000125375			1.40008	0.00220266
1.40885	-0.000125963			1.40885	0.00219672
1.41762	-0.00012388			1.41762	0.00218396
1.42639	-0.000125262			1.42639	0.00216428
1.43516	-0.000126644			1.43516	0.00214961
1.44394	-0.000128922			1.44394	0.0021449
1.45271	-0.000135658			1.45271	0.00213265
1.46148	-0.000135552			1.46148	0.00212321
1.47025	-0.000135933			1.47025	0.00211526
1.47902	-0.000141525			1.47902	0.00209849
1.4878	-0.000147117			1.4878	0.00207721
1.49657	-0.000152199			1.49657	0.00207548
1.50534	-0.000157282			1.50534	0.00207175
1.51411	-0.000157039			1.51411	0.00205796
1.52288	-0.000152084			1.52288	0.00204925
1.53166	-0.000151121			1.53166	0.00203052
1.54043	-0.000152121			1.54043	0.00201439
1.5492	-0.000153121			1.5492	0.00200449
1.55797	-0.00015431			1.55797	0.00199815
1.56674	-0.00016356			1.56674	0.00198692
1.57552	-0.000164087			1.57552	0.00197834
1.58429	-0.000160023			1.58429	0.00197394
1.59306	-0.000158509			1.59306	0.00196206
1.60183	-0.000156995			1.60183	0.00195813
1.6106	-0.000155546			1.6106	0.00195165
1.61938	-0.000155086			1.61938	0.00193747
1.62815	-0.000155729			1.62815	0.00193001
1.63692	-0.000156372			1.63692	0.00192755
1.64569	-0.00015711			1.64569	0.00192509
1.65446	-0.000157849			1.65446	0.00191075
1.66324	-0.000159922			1.66324	0.00190742
1.67201	-0.000163688			1.67201	0.0019041
1.68078	-0.000151976			1.68078	0.00189456
1.68955	-0.000147448			1.68955	0.00189052
1.69832	-0.00014878			1.69832	0.00188143
1.7071	-0.000150112			1.7071	0.00186303
1.71587	-0.000152166			1.71587	0.00184439
1.72464	-0.000154502			1.72464	0.00183761
1.73341	-0.000154902			1.73341	0.00183169
1.74218	-0.000156271			1.74218	0.00182646
1.75096	-0.000157639			1.75096	0.00182382
1.75973	-0.000160996			1.75973	0.00181926
1.7685	-0.000164354			1.7685	0.00181134
1.77727	-0.000176207			1.77727	0.00179684
1.78604	-0.00017721			1.78604	0.00178367
1.79482	-0.000179621			1.79482	0.00178183
1.80359	-0.000184276			1.80359	0.00177998
1.81236	-0.000188267			1.81236	0.00177688
1.82113	-0.000196596			1.82113	0.00176856
1.8299	-0.00020721			1.8299	0.00176657
1.83868	-0.000209043			1.83868	0.00176472
1.84745	-0.000203586			1.84745	0.00176262
1.85622	-0.000202935			1.85622	0.00175831
1.86499	-0.000202285			1.86499	0.00174871
1.87376	-0.000195984			1.87376	0.00173495
1.88254	-0.000193542			1.88254	0.00171859
1.89131	-0.000193027			1.89131	0.00169712
1.90008	-0.000196088			1.90008	0.00168129
1.90885	-0.00019915			1.90885	0.00166984
1.91762	-0.000199076			1.91762	0.00166031
1.9264	-0.000200889			1.9264	0.00165595
1.93517	-0.000202703			1.93517	0.001647
1.94394	-0.000203331			1.94394	0.00163868
1.95271	-0.000192097			1.95271	0.00162535
1.96148	-0.000186013			1.96148	0.00161478
1.97026	-0.0001819			1.97026	0.00160834
1.97903	-0.000180803			1.97903	0.00159563
1.9878	-0.000183688			1.9878	0.00158643
1.99657	-0.000186573			1.99657	0.00157764
2.00534	-0.000184507			2.00534	0.00157209
2.01412	-0.000183957			2.01412	0.00156362
2.02289	-0.000184884			2.02289	0.00155279
2.03166	-0.000185812			2.03166	0.00155115
2.04043	-0.000189262			2.04043	0.00154951
2.0492	-0.000192713			2.0492	0.0015381
2.05798	-0.000199497			2.05798	0.00153907
2.06675	-0.00020527			2.06675	0.00153769
2.07552	-0.000206739			2.07552	0.00153373
2.08429	-0.000208208			2.08429	0.00152978
2.09306	-0.00021331			2.09306	0.00151741
2.10184	-0.000218506			2.10184	0.00150378
2.11061	-0.000213158			2.11061	0.00148849
2.11938	-0.000204668			2.11938	0.00148351
2.12815	-0.000204603			2.12815	0.00148323
2.13692	-0.00020128			2.13692	0.00148061
2.1457	-0.00019594			2.1457	0.00147799
2.15447	-0.000194229			2.15447	0.00147175
2.16324	-0.000192519			2.16324	0.00146574
2.17201	-0.000194756			2.17201	0.0014662
2.18078	-0.000196994			2.18078	0.00146504
2.18956	-0.000203038			2.18956	0.00146349
2.19833	-0.000212114			2.19833	0.00145919
2.2071	-0.000212966			2.2071	0.0014549
2.21587	-0.000213083			2.21587	0.00144786
2.22464	-0.00021352			2.22464	0.00144356
2.23342	-0.000215403			2.23342	0.00143926
2.24219	-0.000217285			2.24219	0.00143075
2.25096	-0.000228678			2.25096	0.00142079
2.25973	-0.000224984			2.25973	0.00141808
2.2685	-0.000225665			2.2685	0.00141536
2.27728	-0.000226347			2.27728	0.00141131
2.28605	-0.000228602			2.28605	0.00140717
2.29482	-0.000223977			2.29482	0.00139974
2.30359	-0.000220624			2.30359	0.00138139
2.31236	-0.000214498			2.31236	0.00137112
2.32114	-0.000208909			2.32114	0.00136509
2.32991	-0.00020817			2.32991	0.0013628
2.33868	-0.000203731			2.33868	0.00136052
2.34745	-0.000200293			2.34745	0.00135729
2.35623	-0.000197045			2.35622	0.00135486
2.365	-0.000194216			2.365	0.00133965
2.37377	-0.000194458			2.37377	0.00132436
2.38254	-0.000196761			2.38254	0.00131728
2.39131	-0.000199063			2.39131	0.00129714
2.40009	-0.000210104			2.40008	0.00127702
2.40886	-0.00021197			2.40886	0.00126429
2.41763	-0.000213837			2.41763	0.00125369
2.4264	-0.000217575			2.4264	0.00124727
2.43517	-0.000227299			2.43517	0.00123419
2.44395	-0.000240708			2.44394	0.00123043
2.45272	-0.000245131			2.45272	0.00122783
2.46149	-0.000244436			2.46149	0.00122522
2.47026	-0.000241259			2.47026	0.0012137
2.47903	-0.000238441			2.47903	0.00121384
2.48781	-0.000235623			2.4878	0.00121277
2.49658	-0.00023295			2.49658	0.00120693
2.50535	-0.000220037			2.50535	0.00120108
2.51412	-0.000218182			2.51412	0.00120342
2.52289	-0.000218283			2.52289	0.00121684
2.53167	-0.000218383			2.53166	0.00121384
2.54044	-0.000218095			2.54044	0.00121084
2.54921	-0.000217429			2.54921	0.00120607
2.55798	-0.000216762			2.55798	0.00120158
2.56675	-0.000217658			2.56675	0.00119761
2.57553	-0.000218554			2.57552	0.00118289
2.5843	-0.000219711			2.5843	0.00118075
2.59307	-0.000211025			2.59307	0.00117743
2.60184	-0.000212405			2.60184	0.0011741
2.61061	-0.000213784			2.61061	0.00116606
2.61939	-0.000216662			2.61938	0.00115996
2.62816	-0.000217436			2.62816	0.00115386
2.63693	-0.000218733			2.63693	0.00115204
2.6457	-0.000219846			2.6457	0.00114653
2.65447	-0.000220959			2.65447	0.00113642
2.66325	-0.000227899			2.66324	0.00112541
2.67202	-0.000231434			2.67202	0.00112296
2.68079	-0.000230404			2.68079	0.00111725
2.68956	-0.000230507			2.68956	0.00110813
2.69833	-0.00023061			2.69833	0.00110449
2.70711	-0.000226376			2.7071	0.00109923
2.71588	-0.000226559			2.71588	0.00109398
2.72465	-0.000226742			2.72465	0.00108433
2.73342	-0.000224154			2.73342	0.00107586
2.74219	-0.000226899			2.74219	0.00106938
2.75097	-0.000229643			2.75096	0.0010629
2.75974	-0.000237641			2.75974	0.00105855
2.76851	-0.000232899			2.76851	0.00105604
2.77728	-0.000227901			2.77728	0.00104403
2.78605	-0.000222902			2.78605	0.00103921
2.79483	-0.000221639			2.79482	0.00102912
2.8036	-0.00022205			2.8036	0.00102024
2.81237	-0.0002232			2.81237	0.00102038
2.82114	-0.00022435			2.82114	0.00102188
2.82991	-0.000225608			2.82991	0.00101983
2.83869	-0.000226866			2.83868	0.00101778
2.84746	-0.00022465			2.84746	0.00101541
2.85623	-0.000225524			2.85623	0.00101304
2.865	-0.000226399			2.865	0.00100914
2.87377	-0.000215297			2.87377	0.00100705
2.88255	-0.000215554			2.88254	0.000998155
2.89132	-0.000216743			2.89132	0.00100516
2.90009	-0.000217932			2.90009	0.00100491
2.90886	-0.00021938			2.90886	0.00100354
2.91763	-0.000220829			2.91763	0.000999616
2.92641	-0.000224248			2.9264	0.000995689
2.93518	-0.000220274			2.93518	0.000994094
2.94395	-0.000212834			2.94395	0.000991152
2.95272	-0.000212132			2.95272	0.000988209
2.96149	-0.000213274			2.96149	0.000982454
2.97027	-0.000214416			2.97026	0.0009767
2.97904	-0.000216509			2.97904	0.000972173
2.98781	-0.000218602			2.98781	0.000965223
2.99658	-0.000223271			2.99658	0.000943755
3.00535	-0.000226895			3.00535	0.000943957
3.01413	-0.000229191			3.01412	0.000942583
3.0229	-0.000231596			3.0229	0.000936412
3.03167	-0.000234137			3.03167	0.000930241
3.04044	-0.000237029			3.04044	0.000916791
3.04921	-0.00023992			3.04921	0.00091197
3.05799	-0.000245542			3.05798	0.000907149
3.06676	-0.000248391			3.06676	0.000893201
3.07553	-0.000243482			3.07553	0.000889294
3.0843	-0.000242805			3.0843	0.000883321
3.09307	-0.000230787			3.09307	0.000882867
3.10185	-0.000228029			3.10184	0.000881257
3.11062	-0.000221681			3.11062	0.000878555
3.11939	-0.000222383			3.11939	0.000875853
3.12816	-0.000223085			3.12816	0.000872386
3.13693	-0.000225943			3.13693	0.00086892
3.14571	-0.000224591			3.1457	0.000861277
3.15448	-0.000220387			3.15448	0.000855904
3.16325	-0.000216183			3.16325	0.000851872
3.17202	-0.000210016			3.17202	0.000846005
3.18079	-0.000209078			3.18079	0.000842321
3.18957	-0.000211157			3.18956	0.000831833
3.19834	-0.000213236			3.19834	0.00083149
3.20711	-0.000215184			3.20711	0.000829911
3.21588	-0.000216732			3.21588	0.000828332
3.22465	-0.00021828			3.22465	0.000829497
3.23343	-0.000226727			3.23342	0.000826696
3.2422	-0.000228162			3.2422	0.000823895
3.25097	-0.000230173			3.25097	0.000811921
3.25974	-0.000227678			3.25974	0.000808881
3.26851	-0.000220996			3.26851	0.000805842
3.27729	-0.000221398			3.27728	0.00080077
3.28606	-0.0002218			3.28606	0.000785615
3.29483	-0.000217936			3.29483	0.000781809
3.3036	-0.000209884			3.3036	0.000778002
3.31237	-0.000203721			3.31237	0.000770839
3.32115	-0.000202482			3.32114	0.000764073
3.32992	-0.000202461			3.32992	0.000757362
3.33869	-0.000202441			3.33869	0.000752225
3.34746	-0.000200134			3.34746	0.000747089
3.35623	-0.000198936			3.35623	0.000736403
3.36501	-0.000192064			3.365	0.000727312
3.37378	-0.000192389			3.37378	0.00072539
3.38255	-0.000193621			3.38255	0.000723468
3.39132	-0.000194854			3.39132	0.000718062
3.40009	-0.000204979			3.40009	0.000716241
3.40887	-0.000201251			3.40886	0.000714421
3.41764	-0.000194899			3.41764	0.000703769
3.42641	-0.000192331			3.42641	0.00070476
3.43518	-0.000192094			3.43518	0.000701638
3.44395	-0.000191857			3.44395	0.000698516
3.45273	-0.00019264			3.45272	0.000693371
3.4615	-0.000193422			3.4615	0.000690815
3.47027	-0.000194549			3.47027	0.000684691
3.47904	-0.000197633			3.47904	0.000679261
3.48781	-0.000199348			3.48781	0.000676518
3.49659	-0.000191517			3.49658	0.000673775
3.50536	-0.000177821			3.50536	0.000663427
3.51413	-0.000177895			3.51413	0.000663327
3.5229	-0.000178469			3.5229	0.000661401
3.53167	-0.000179877			3.53167	0.000659476
3.54045	-0.000181286			3.54044	0.000660061
3.54922	-0.000189293			3.54922	0.00065934
3.55799	-0.000196172			3.55799	0.000657636
3.56676	-0.000197876			3.56676	0.000655931
3.57553	-0.000205406			3.57553	0.000654958
3.58431	-0.00020421			3.5843	0.000653985
3.59308	-0.000201413			3.59308	0.00065711
3.60185	-0.000201598			3.60185	0.000658534
3.61062	-0.000201782			3.61062	0.000657107
3.61939	-0.000202107			3.61939	0.00065517
3.62817	-0.000200038			3.62816	0.000653232
3.63694	-0.000200651			3.63694	0.000650433
3.64571	-0.000201498			3.64571	0.000648805
3.65448	-0.000202345			3.65448	0.000643487
3.66325	-0.000207014			3.66325	0.000638168
3.67203	-0.000210911			3.67202	0.000626901
3.6808	-0.00020428			3.6808	0.000620701
3.68957	-0.000205643			3.68957	0.000619204
3.69834	-0.000207007			3.69834	0.00061553
3.70711	-0.000209744			3.70711	0.000611857
3.71589	-0.000203787			3.71588	0.000610192
3.72466	-0.000200054			3.72466	0.000608526
3.73343	-0.000199129			3.73343	0.000605846
3.7422	-0.000198323			3.7422	0.000604911
3.75097	-0.000197901			3.75097	0.000603212
3.75975	-0.000197479			3.75974	0.000601513
3.76852	-0.000191204			3.76852	0.000597894
3.77729	-0.000185007			3.77729	0.000595421
3.78606	-0.000183563			3.78606	0.000592817
3.79483	-0.000178951			3.79483	0.000590213
3.80361	-0.00017434			3.8036	0.000576727
3.81238	-0.000174258			3.81238	0.000574976
3.82115	-0.000163874			3.82115	0.00057179
3.82992	-0.000167168			3.82992	0.000568605
3.83869	-0.000170462			3.83869	0.000561089
3.84747	-0.000176448			3.84746	0.000559982
3.85624	-0.000175238			3.85624	0.000556085
3.86501	-0.000173524			3.86501	0.000552187
3.87378	-0.000173558			3.87378	0.000543625
3.88255	-0.000174062			3.88255	0.00053373
3.89133	-0.000174565			3.89132	0.000526109
3.9001	-0.000167679			3.9001	0.000522636
3.90887	-0.000163528			3.90887	0.000521526
3.91764	-0.000161463			3.91764	0.00051995
3.92641	-0.000156661			3.92641	0.000518141
3.93519	-0.000156879			3.93518	0.000516332
3.94396	-0.000157098			3.94396	0.000508906
3.95273	-0.000155566			3.95273	0.00049735
3.9615	-0.000154033			3.9615	0.00049706
3.97027	-0.000153836			3.97027	0.000490802
3.97905	-0.000150082			3.97904	0.000484544
3.98782	-0.000150352			3.98782	0.000484383
3.99659	-0.0001443			3.99659	0.000482727
4.00536	-0.000144078			4.00536	0.000481071
4.01413	-0.000144409			4.01413	0.000476222
4.02291	-0.00014474			4.0229	0.000474164
4.03168	-0.000141487			4.03168	0.000472107
4.04045	-0.000139002			4.04045	0.000466844
4.04922	-0.000136631			4.04922	0.000463835
4.05799	-0.000136225			4.05799	0.000460826
4.06677	-0.000135818			4.06676	0.000455802
4.07554	-0.000135455			4.07554	0.000448737
4.08431	-0.000135162			4.08431	0.000441672
4.09308	-0.000133829			4.09308	0.000441483
4.10185	-0.000129669			4.10185	0.000439824
4.11063	-0.000127779			4.11062	0.000438166
4.1194	-0.000125889			4.1194	0.000426155
4.12817	-0.000125052			4.12817	0.000420878
4.13694	-0.000121984			4.13694	0.000421553
4.14571	-0.000121681			4.14571	0.000419786
4.15449	-0.000121377			4.15448	0.000418019
4.16326	-0.000116685			4.16326	0.000416167
4.17203	-0.000114183			4.17203	0.000414316
4.1808	-0.00011168			4.1808	0.000411997
4.18957	-0.000108634			4.18957	0.00041632
4.19835	-0.000110635			4.19834	0.000416554
4.20712	-0.000112637			4.20712	0.000413051
4.21589	-0.000117259			4.21589	0.000409549
4.22466	-0.000118571			4.22466	0.000407783
4.23343	-0.000121892			4.23343	0.000406018
4.24221	-0.000129759			4.2422	0.00040412
4.25098	-0.000135668			4.25098	0.000402222
4.25975	-0.000141485			4.25975	0.000397965
4.26852	-0.000142786			4.26852	0.000389064
4.27729	-0.000146178			4.27729	0.00038313
4.28607	-0.000146017			4.28606	0.000376203
4.29484	-0.000144846			4.29484	0.000374129
4.30361	-0.000145338			4.30361	0.000372056
4.31238	-0.00014801			4.31238	0.000369075
4.32115	-0.000150682			4.32115	0.000364726
4.32993	-0.000153805			4.32992	0.000360378
4.3387	-0.000154594			4.3387	0.00035419
4.34747	-0.000155771			4.34747	0.000338564
4.35624	-0.000148883			4.35624	0.000331666
4.36501	-0.000148409			4.36501	0.000322605
4.37379	-0.000147934			4.37378	0.000312238
4.38256	-0.000141328			4.38256	0.000310117
4.39133	-0.00013725			4.39133	0.000307995
4.4001	-0.000137846			4.4001	0.000303412
4.40887	-0.000138441			4.40887	0.000302879
4.41765	-0.000136004			4.41764	0.000301464
4.42642	-0.000136072			4.42642	0.000295763
4.43519	-0.000137987			4.43519	0.000290062
4.44396	-0.000139903			4.44396	0.00028599
4.45273	-0.000137216			4.45273	0.000284641
4.46151	-0.000130644			4.4615	0.000281736
4.47028	-0.00013115			4.47028	0.000278831
4.47905	-0.000131655			4.47905	0.000284132
4.48782	-0.000128667			4.48782	0.000288346
4.49659	-0.000124622			4.49659	0.00028907
4.50537	-0.000124165			4.50536	0.000289793
4.51414	-0.000123708			4.51414	0.000288723
4.52291	-0.000122214			4.52291	0.000287003
4.53168	-0.000122148			4.53168	0.000285283
4.54045	-0.000122986			4.54045	0.000279013
4.54923	-0.000123825			4.54922	0.00027879
4.558	-0.00011912			4.558	0.000280603
4.56677	-0.00011451			4.56677	0.000282416
4.57554	-0.000112216			4.57554	0.000281344
4.58431	-0.000112034			4.58431	0.000280818
4.59309	-0.0001125			4.59308	0.000279411
4.60186	-0.000114254			4.60186	0.000278005
4.61063	-0.000116008			4.61063	0.000275032
4.6194	-0.000113451			4.6194	0.000272059
4.62817	-0.000102758			4.62817	0.000266362
4.63695	-9.6e-05			4.63694	0.000262909
4.64572	-9.3e-05			4.64572	0.000265018
4.65449	-9.2e-05			4.65449	0.00026482
4.66326	-9.18e-05			4.66326	0.000258869
4.67203	-9.78e-05			4.67203	0.000252917
4.68081	-0.000103748			4.6808	0.000243797
4.68958	-0.000100021			4.68958	0.000238298
4.69835	-9.83e-05			4.69835	0.000235433
4.70712	-9.82e-05			4.70712	0.000238175
4.71589	-9.82e-05			4.71589	0.000240397
4.72467	-9.39e-05			4.72466	0.000239378
4.73344	-9.05e-05			4.73344	0.000235
4.74221	-8.96e-05			4.74221	0.000230622
4.75098	-8.86e-05			4.75098	0.000227464
4.75975	-8.25e-05			4.75975	0.000224305
4.76853	-8.26e-05			4.76852	0.00022578
4.7773	-8.34e-05			4.7773	0.000227255
4.78607	-8.41e-05			4.78607	0.000227249
4.79484	-8.5e-05			4.79484	0.000226632
4.80361	-8.64e-05			4.80361	0.000226015
4.81239	-8.78e-05			4.81238	0.000227578
4.82116	-8.93e-05			4.82116	0.000230395
4.82993	-9.07e-05			4.82993	0.000228678
4.8387	-9.2e-05			4.8387	0.000226962
4.84747	-9.69e-05			4.84747	0.000217996
4.85625	-9.58e-05			4.85624	0.00022939
4.86502	-8.06e-05			4.86502	0.000237421
4.87379	-7.46e-05			4.87379	0.000236979
4.88256	-6.97e-05			4.88256	0.000235023
4.89133	-6.23e-05			4.89133	0.000233068
4.90011	-5.96e-05			4.9001	0.00022185
4.90888	-5.68e-05			4.90888	0.000216199
4.91765	-4.08e-05			4.91765	0.000219801
4.92642	-3.47e-05			4.92642	0.000217615
4.93519	-2.84e-05			4.93519	0.000215429
4.94397	-2.85e-05			4.94396	0.000212477
4.95274	-3.09e-05			4.95274	0.000212038
4.96151	-3.33e-05			4.96151	0.000213541
4.97028	-3.59e-05			4.97028	0.000215583
4.97905	-3.15e-05			4.97905	0.000217859
4.98783	-3.12e-05			4.98782	0.000216703
4.9966	-2.68e-05			4.9966	0.000215547
5.00537	-2.66e-05			5.00537	0.000213942
5.01414	-2.78e-05			5.01414	0.000212338
5.02291	-2.9e-05			5.02291	0.000212335
5.03169	-3.13e-05			5.03168	0.000208304
5.04046	-3.37e-05			5.04046	0.000204272
5.04923	-3.94e-05			5.04923	0.000196892
5.058	-3.99e-05			5.058	0.000198021
5.06677	-4.15e-05			5.06677	0.000197486
5.07555	-4.31e-05			5.07554	0.00019656
5.08432	-4.5e-05			5.08432	0.000197731
5.09309	-4.78e-05			5.09309	0.000196644
5.10186	-5.45e-05			5.10186	0.000202338
5.11063	-5.53e-05			5.11063	0.00020105
5.11941	-5.61e-05			5.1194	0.000198705
5.12818	-5.88e-05			5.12818	0.00019636
5.13695	-6.03e-05			5.13695	0.000185897
5.14572	-6.18e-05			5.14572	0.000177561
5.15449	-6.46e-05			5.15449	0.000172064
5.16327	-6.87e-05			5.16326	0.000168498
5.17204	-6.62e-05			5.17204	0.000164932
5.18081	-6.54e-05			5.18081	0.000155111
5.18958	-6.47e-05			5.18958	0.000156697
5.19835	-6.18e-05			5.19835	0.000156356
5.20713	-6.14e-05			5.20712	0.000156016
5.2159	-6.27e-05			5.2159	0.00015964
5.22467	-6.4e-05			5.22467	0.000161064
5.23344	-5.94e-05			5.23344	0.000158218
5.24221	-4.11e-05			5.24221	0.000155373
5.25099	-3.72e-05			5.25098	0.000150041
5.25976	-3.33e-05			5.25976	0.000147719
5.26853	-2.54e-05			5.26853	0.000145397
5.2773	-1.25e-05			5.2773	0.000139212
5.28607	-1.27e-05			5.28607	0.000127979
5.29485	-1.38e-05			5.29484	0.000124585
5.30362	-1.48e-05			5.30362	0.000122808
5.31239	-5.53e-06			5.31239	0.000118817
5.32116	-6.4e-06			5.32116	0.000122202
5.32993	-7.26e-06			5.32993	0.000121539
5.33871	-8.41e-06			5.3387	0.00011926
5.34748	-5.73e-06			5.34748	0.000116981
5.35625	-5.4e-06			5.35625	0.000112331
5.36502	-5.06e-06			5.36502	0.000110632
5.37379	-5.02e-06			5.37379	0.000108933
5.38257	-5.79e-06			5.38256	9.51e-05
5.39134	-6.56e-06			5.39134	9.52e-05
5.40011	-8.15e-06			5.40011	9.24e-05
5.40888	-9.7e-06			5.40888	8.97e-05
5.41765	-4.57e-06			5.41765	7.75e-05
5.42643	2.17e-06			5.42642	6.81e-05
5.4352	1.27e-05			5.4352	8.17e-05
5.44397	1.92e-05			5.44397	8.58e-05
5.45274	2.4e-05			5.45274	8.45e-05
5.46151	2.56e-05			5.46151	8.85e-05
5.47029	2.57e-05			5.47028	9e-05
5.47906	2.59e-05			5.47906	0.000100742
5.48783	2.99e-05			5.48783	0.000102392
5.4966	3.3e-05			5.4966	0.000104042
5.50537	3.71e-05			5.50537	0.000105702
5.51415	3.7e-05			5.51414	0.000109508
5.52292	3.69e-05			5.52292	0.000112615
5.53169	4.36e-05			5.53169	0.000116619
5.54046	4.3e-05			5.54046	0.000120623
5.54923	4.18e-05			5.54923	0.000121363
5.55801	4.05e-05			5.558	0.000120571
5.56678	3.86e-05			5.56678	0.000118237
5.57555	3.29e-05			5.57555	0.000115904
5.58432	3.97e-05			5.58432	0.000112586
5.59309	4.2e-05			5.59309	0.000104385
5.60187	4.37e-05			5.60186	9.54e-05
5.61064	5.06e-05			5.61064	9.37e-05
5.61941	5.3e-05			5.61941	9.16e-05
5.62818	5.28e-05			5.62818	8.95e-05
5.63695	5.25e-05			5.63695	8.38e-05
5.64573	5.51e-05			5.64572	7.96e-05
5.6545	5.76e-05			5.6545	7.54e-05
5.66327	6.01e-05			5.66327	7.42e-05
5.67204	6.15e-05			5.67204	7.21e-05
5.68081	7.24e-05			5.68081	6.99e-05
5.68959	7.33e-05			5.68958	6.52e-05
5.69836	7.55e-05			5.69836	6.41e-05
5.70713	8.79e-05			5.70713	6.03e-05
5.7159	8.76e-05			5.7159	5.65e-05
5.72467	8.89e-05			5.72467	4.99e-05
5.73345	8.87e-05			5.73344	4.81e-05
5.74222	8.84e-05			5.74222	4.63e-05
5.75099	9.58e-05			5.75099	4.38e-05
5.75976	9.87e-05			5.75976	3.49e-05
5.76853	9.87e-05			5.76853	3.42e-05
5.77731	9.86e-05			5.7773	3.2e-05
5.78608	0.000100059			5.78608	2.98e-05
5.79485	0.00010193			5.79485	2.76e-05
5.80362	0.000104578			5.80362	2.64e-05
5.81239	0.000105276			5.81239	2.5e-05
5.82117	0.000105974			5.82116	2.29e-05
5.82994	0.000105879			5.82994	2.09e-05
5.83871	0.000105176			5.83871	1.1e-05
5.84748	0.000104473			5.84748	7.62e-06
5.85625	0.000102072			5.85625	2.25e-06
5.86503	0.000102667			5.86502	-4.35e-06
5.8738	0.000100932			5.8738	-8.3e-06
5.88257	9.92e-05			5.88257	-5.51e-06
5.89134	9.54e-05			5.89134	-7.12e-06
5.90011	9.62e-05			5.90011	-5.28e-06
5.90889	9.61e-05			5.90888	-5.9e-06
5.91766	9.61e-05			5.91766	-7.5e-06
5.92643	0.000101189			5.92643	-1.21e-05
5.9352	0.000104416			5.9352	-1.66e-05
5.94397	0.000108093			5.94397	-2.46e-05
5.95275	0.000107175			5.95274	-2.76e-05
5.96152	0.000106256			5.96152	-3e-05
5.97029	0.000104362			5.97029	-3.23e-05
5.97906	0.000106164			5.97906	-3.59e-05
5.98783	0.00010642			5.98783	-3.89e-05
5.99661	0.000106676			5.9966	-4.11e-05
6.00538	0.000109617			6.00538	-4.32e-05
6.01415	0.000110816			6.01415	-4.79e-05
6.02292	0.000112014			6.02292	-5.45e-05
6.03169	0.000111876			6.03169	-5.64e-05
6.04047	0.000110888			6.04046	-5.85e-05
6.04924	0.0001099			6.04924	-5.96e-05
6.05801	0.000106413			6.05801	-6.11e-05
6.06678	0.000102927			6.06678	-5.81e-05
6.07555	9.45e-05			6.07555	-5.14e-05
6.08433	9.94e-05			6.08432	-5.27e-05
6.0931	0.00010096			6.0931	-5.15e-05
6.10187	0.000100413			6.10187	-5.18e-05
6.11064	9.89e-05			6.11064	-5.28e-05
6.11941	9.73e-05			6.11941	-5.7e-05
6.12819	9.48e-05			6.12818	-6.11e-05
6.13696	8.61e-05			6.13696	-6.19e-05
6.14573	8.44e-05			6.14573	-6.14e-05
6.1545	8.54e-05			6.1545	-6.08e-05
6.16327	8.63e-05			6.16327	-6.54e-05
6.17205	8.94e-05			6.17204	-7.01e-05
6.18082	9.53e-05			6.18082	-7.83e-05
6.18959	9.69e-05			6.18959	-7.83e-05
6.19836	9.85e-05			6.19836	-7.67e-05
6.20713	0.000103528			6.20713	-7.72e-05
6.21591	0.000111952			6.2159	-7.87e-05
6.22468	0.000122843			6.22468	-8.5e-05
6.23345	0.000122699			6.23345	-9.13e-05
6.24222	0.000121347			6.24222	-9.97e-05
6.25099	0.000119994			6.25099	-0.00010312
6.25977	0.000122782			6.25976	-0.00010323
6.26854	0.000125569			6.26854	-0.000104962
6.27731	0.000125631			6.27731	-0.000106694
6.28608	0.000125346			6.28608	-9.89e-05
6.29485	0.000123119			6.29485	-8.44e-05
6.30363	0.000120892			6.30362	-8.52e-05
6.3124	0.000124258			6.3124	-8.72e-05
6.32117	0.000126893			6.32117	-8.92e-05
6.32994	0.000128367			6.32994	-8.86e-05
6.33871	0.000136241			6.33871	-9.08e-05
6.34749	0.000138909			6.34748	-9.3e-05
6.35626	0.000140288			6.35626	-9.72e-05
6.36503	0.000139663			6.36503	-9.74e-05
6.3738	0.000141133			6.3738	-9.83e-05
6.38257	0.000140333			6.38257	-0.000106176
6.39135	0.000139532			6.39134	-0.000114029
6.40012	0.000134624			6.40012	-0.000112863
6.40889	0.000132889			6.40889	-0.000114894
6.41766	0.000133094			6.41766	-0.000116926
6.42643	0.000132406			6.42643	-0.00012035
6.43521	0.000131718			6.4352	-0.000121892
6.44398	0.000130276			6.44398	-0.000123479
6.45275	0.000129553			6.45275	-0.000130187
6.46152	0.000129301			6.46152	-0.000136896
6.47029	0.000134072			6.47029	-0.000139698
6.47907	0.000132782			6.47906	-0.000138173
6.48784	0.000131493			6.48784	-0.000134769
6.49661	0.000128999			6.49661	-0.000130212
6.50538	0.000132241			6.50538	-0.000130189
6.51415	0.000133086			6.51415	-0.000128166
6.52293	0.00013393			6.52292	-0.000126142
6.5317	0.000134719			6.5317	-0.000122931
6.54047	0.000146254			6.54047	-0.00011972
6.54924	0.000148913			6.54924	-0.000119391
6.55801	0.000149299			6.55801	-0.000120701
6.56679	0.000149031			6.56678	-0.000122011
6.57556	0.000148436			6.57556	-0.000113199
6.58433	0.000147841			6.58433	-0.000111981
6.5931	0.000148963			6.5931	-0.000110764
6.60187	0.000148723			6.60187	-0.000109416
6.61065	0.000148483			6.61064	-0.000110896
6.61942	0.000150025			6.61942	-0.000114009
6.62819	0.000151566			6.62819	-0.000117121
6.63696	0.000157979			6.63696	-0.000117299
6.64573	0.000173706			6.64573	-0.000118809
6.65451	0.000173157			6.6545	-0.000121881
6.66328	0.000172608			6.66328	-0.000124952
6.67205	0.000175589			6.67205	-0.000123007
6.68082	0.00017756			6.68082	-0.000121552
6.68959	0.00017577			6.68959	-0.000120097
6.69837	0.00017398			6.69836	-0.000121126
6.70714	0.000165028			6.70714	-0.000122792
6.71591	0.000162813			6.71591	-0.000124458
6.72468	0.000166193			6.72468	-0.000127578
6.73345	0.000167335			6.73345	-0.000130697
6.74223	0.000166928			6.74222	-0.000134661
6.751	0.000164527			6.751	-0.00014052
6.75977	0.000162125			6.75977	-0.000141035
6.76854	0.000161138			6.76854	-0.000141528
6.77731	0.000160501			6.77731	-0.000143358
6.78609	0.000159865			6.78608	-0.000145188
6.79486	0.000158565			6.79486	-0.000152876
6.80363	0.000160282			6.80363	-0.000158094
6.8124	0.000160494			6.8124	-0.000161384
6.82117	0.000160706			6.82117	-0.000163987
6.82995	0.000160921			6.82994	-0.000169224
6.83872	0.000166447			6.83872	-0.00017446
6.84749	0.000167481			6.84749	-0.000179816
6.85626	0.000167528			6.85626	-0.000169126
6.86503	0.000166529			6.86503	-0.00016086
6.87381	0.000165531			6.8738	-0.00015922
6.88258	0.000175848			6.88258	-0.00015758
6.89135	0.000179975			6.89135	-0.000157521
6.90012	0.000184102			6.90012	-0.00014416
6.90889	0.000186786			6.90889	-0.000139786
6.91767	0.000189851			6.91766	-0.000140964
6.92644	0.000192917			6.92644	-0.00014009
6.93521	0.000197321			6.93521	-0.000140744
6.94398	0.000198823			6.94398	-0.000142843
6.95275	0.000200326			6.95275	-0.000144941
6.96153	0.000199961			6.96152	-0.000151173
6.9703	0.000197946			6.9703	-0.000155837
6.97907	0.000195932			6.97907	-0.000156616
6.98784	0.000193315			6.98784	-0.000153499
6.99661	0.000191898			6.99661	-0.000152839
7.00539	0.000190481			7.00538	-0.000154076
7.01416	0.000186715			7.01416	-0.000158842
7.02293	0.000201526			7.02293	-0.000163607
7.0317	0.000204323			7.0317	-0.000160828
7.04047	0.000205042			7.04047	-0.000159678
7.04925	0.000203305			7.04924	-0.000161151
7.05802	0.000201568			7.05802	-0.00016304
7.06679	0.000197895			7.06679	-0.000164929
7.07556	0.000193202			7.07556	-0.000157376
7.08433	0.000189735			7.08433	-0.000155902
7.09311	0.000187997			7.0931	-0.00015679
7.10188	0.000186259			7.10188	-0.000157381
7.11065	0.000181939			7.11065	-0.000159425
7.11942	0.000171167			7.11942	-0.00016147
7.12819	0.000168726			7.12819	-0.00016133
7.13697	0.000170209			7.13696	-0.000162678
7.14574	0.000171693			7.14574	-0.000165416
7.15451	0.000170979			7.15451	-0.000168153
7.16328	0.000170264			7.16328	-0.000167216
7.17205	0.000168385			7.17205	-0.00016762
7.18083	0.000163			7.18082	-0.000168025
7.1896	0.000157616			7.1896	-0.000161151
7.19837	0.000158238			7.19837	-0.00015504
7.20714	0.000163296			7.20714	-0.000156349
7.21591	0.000164622			7.21591	-0.000157658
7.22469	0.000165947			7.22468	-0.000153359
7.23346	0.000170876			7.23346	-0.000145032
7.24223	0.000179446			7.24223	-0.000145183
7.251	0.000179629			7.251	-0.000141042
7.25977	0.000178099			7.25977	-0.000127617
7.26855	0.000176569			7.26854	-0.000128517
7.27732	0.000175156			7.27732	-0.000131044
7.28609	0.000173742			7.28609	-0.000133571
7.29486	0.000166042			7.29486	-0.000137724
7.30363	0.000165824			7.30363	-0.000150298
7.31241	0.000165606			7.3124	-0.000155574
7.32118	0.00016857			7.32118	-0.000158866
7.32995	0.000169216			7.32995	-0.000169242
7.33872	0.000169054			7.33872	-0.000169989
7.34749	0.000168488			7.34749	-0.000171654
7.35627	0.000167922			7.35626	-0.000173318
7.36504	0.000168097			7.36504	-0.000175883
7.37381	0.000168456			7.37381	-0.000174394
7.38258	0.000167329			7.38258	-0.000171369
7.39135	0.000166202			7.39135	-0.000167637
7.40013	0.000155852			7.40012	-0.000170471
7.4089	0.000156475			7.4089	-0.000173306
7.41767	0.000156116			7.41767	-0.000177778
7.42644	0.000155758			7.42644	-0.000176095
7.43521	0.000157903			7.43521	-0.000170186
7.44399	0.000157722			7.44398	-0.000168845
7.45276	0.00015754			7.45276	-0.00016615
7.46153	0.000158843			7.46153	-0.000163286
7.4703	0.000158638			7.4703	-0.000160421
7.47907	0.000158433			7.47907	-0.000158413
7.48785	0.000157251			7.48784	-0.000146881
7.49662	0.000156069			7.49662	-0.000145076
7.50539	0.000153157			7.50539	-0.000131241
7.51416	0.000154153			7.51416	-0.000129204
7.52293	0.000155665			7.52293	-0.000129856
7.53171	0.000155834			7.5317	-0.00013168
7.54048	0.000150572			7.54048	-0.000133504
7.54925	0.00014531			7.54925	-0.000123971
7.55802	0.00013778			7.55802	-0.000113185
7.56679	0.000132003			7.56679	-0.000108269
7.57557	0.000121482			7.57556	-0.000112505
7.58434	0.000121199			7.58434	-0.000116742
7.59311	0.000120528			7.59311	-0.000124536
7.60188	0.000119858			7.60188	-0.00011976
7.61065	0.000114441			7.61065	-0.000120227
7.61943	0.000111681			7.61942	-0.000121681
7.6282	0.000109802			7.6282	-0.000124941
7.63697	0.000102912			7.63697	-0.000128201
7.64574	0.000114636			7.64574	-0.000136338
7.65451	0.000121769			7.65451	-0.000138303
7.66329	0.000128901			7.66328	-0.000130819
7.67206	0.000129851			7.67206	-0.000126588
7.68083	0.000131846			7.68083	-0.000126157
7.6896	0.000134246			7.6896	-0.000120282
7.69837	0.000136895			7.69837	-0.000121155
7.70715	0.000137791			7.70714	-0.000122027
7.71592	0.000134689			7.71592	-0.000116144
7.72469	0.000131587			7.72469	-9.87e-05
7.73346	0.000125649			7.73346	-9.52e-05
7.74223	0.000120014			7.74223	-9.17e-05
7.75101	0.000111427			7.751	-8.56e-05
7.75978	0.00010866			7.75978	-8.36e-05
7.76855	0.000105893			7.76855	-8.37e-05
7.77732	0.000106177			7.77732	-8.39e-05
7.78609	0.00010544			7.78609	-8.07e-05
7.79487	0.000104702			7.79486	-8.07e-05
7.80364	0.000103147			7.80364	-8.07e-05
7.81241	0.00010239			7.81241	-8.05e-05
7.82118	9.81e-05			7.82118	-7.19e-05
7.82995	0.000100819			7.82995	-6.89e-05
7.83873	0.000110104			7.83872	-6.83e-05
7.8475	0.000109712			7.8475	-6.76e-05
7.85627	0.000114216			7.85627	-6.78e-05
7.86504	0.000114524			7.86504	-6.79e-05
7.87381	0.000114059			7.87381	-6.93e-05
7.88259	0.00011687			7.88258	-6.06e-05
7.89136	0.000124757			7.89136	-5.17e-05
7.90013	0.000130177			7.90013	-5.14e-05
7.9089	0.000129561			7.9089	-5.27e-05
7.91767	0.000128123			7.91767	-5.4e-05
7.92645	0.000126685			7.92644	-4.45e-05
7.93522	0.000125471			7.93522	-4.31e-05
7.94399	0.000122158			7.94399	-4.03e-05
7.95276	0.000118845			7.95276	-3.43e-05
7.96153	0.00011223			7.96153	-3.62e-05
7.97031	0.000114714			7.9703	-3.8e-05
7.97908	0.000118339			7.97908	-4.14e-05
7.98785	0.000113825			7.98785	-4.65e-05
7.99662	0.000109311			7.99662	-4.65e-05
8.00539	0.000100768			8.00539	-4.79e-05
8.01417	9.04e-05			8.01416	-4.95e-05
8.02294	8.83e-05			8.02294	-4.98e-05
8.03171	8.62e-05			8.03171	-5.11e-05
8.04048	8.42e-05			8.04048	-5.25e-05
8.04925	8.22e-05			8.04925	-4.4e-05
8.05803	7.79e-05			8.05802	-4.28e-05
8.0668	7.36e-05			8.0668	-4.17e-05
8.07557	7.17e-05			8.07557	-4.34e-05
8.08434	6.99e-05			8.08434	-4.52e-05
8.09311	5.86e-05			8.09311	-4.81e-05
8.10189	5.6e-05			8.10188	-3.99e-05
8.11066	5.57e-05			8.11066	-2.41e-05
8.11943	5.55e-05			8.11943	-2.28e-05
8.1282	5.45e-05			8.1282	-2.35e-05
8.13697	5.34e-05			8.13697	-2.41e-05
8.14575	5.16e-05			8.14574	-2.38e-05
8.15452	5.18e-05			8.15452	-2.09e-05
8.16329	4.9e-05			8.16329	-1.71e-05
8.17206	4.62e-05			8.17206	-7.29e-06
8.18083	3.07e-05			8.18083	-7.9e-06
8.18961	2.51e-05			8.1896	-9.7e-06
8.19838	2.33e-05			8.19838	-1.15e-05
8.20715	2.14e-05			8.20715	-1.54e-05
8.21592	2.23e-05			8.21592	-1.53e-05
8.22469	3.19e-05			8.22469	-6.12e-06
8.23347	3.3e-05			8.23346	-5.05e-06
8.24224	3.32e-05			8.24224	-1.58e-06
8.25101	3.33e-05			8.25101	1.17e-05
8.25978	3.09e-05			8.25978	1.11e-05
8.26855	2.85e-05			8.26855	9.62e-06
8.27733	2.21e-05			8.27732	7.62e-06
8.2861	2e-05			8.2861	5.63e-06
8.29487	1.79e-05			8.29487	-8.73e-06
8.30364	1.23e-05			8.30364	-1.74e-05
8.31241	9.95e-06			8.31241	-1.09e-05
8.32119	1.41e-05			8.32118	-1.3e-05
8.32996	1.5e-05			8.32996	-1.5e-05
8.33873	1.36e-05			8.33873	-1.88e-05
8.3475	1.21e-05			8.3475	-2.2e-05
8.35627	7.46e-06			8.35627	-1.04e-05
8.36505	7.85e-06			8.36504	-5.38e-06
8.37382	5.01e-06			8.37382	-3.61e-06
8.38259	2.18e-06			8.38259	3.76e-06
8.39136	-1.21e-06			8.39136	3.59e-06
8.40013	-1.75e-06			8.40013	3.43e-06
8.40891	-2.56e-06			8.4089	3.58e-06
8.41768	-3.38e-06			8.41768	5.38e-06
8.42645	-1.32e-05			8.42645	1.48e-05
8.43522	-1.94e-05			8.43522	1.79e-05
8.44399	-2.1e-05			8.44399	2.1e-05
8.45277	-2.97e-05			8.45276	2.61e-05
8.46154	-3.41e-05			8.46154	4.33e-05
8.47031	-3.48e-05			8.47031	4.75e-05
8.47908	-3.55e-05			8.47908	4.71e-05
8.48785	-4.59e-05			8.48785	5.15e-05
8.49663	-4.23e-05			8.49662	5.49e-05
8.5054	-4.21e-05			8.5054	5.53e-05
8.51417	-4.25e-05			8.51417	5.57e-05
8.52294	-4.3e-05			8.52294	5.46e-05
8.53171	-4.08e-05			8.53171	6.51e-05
8.54049	-4.23e-05			8.54048	7.3e-05
8.54926	-4.37e-05			8.54926	7.63e-05
8.55803	-4.65e-05			8.55803	7.96e-05
8.5668	-4.77e-05			8.5668	8.06e-05
8.57557	-4.19e-05			8.57557	8.33e-05
8.58435	-3.17e-05			8.58434	8.3e-05
8.59312	-2.87e-05			8.59312	8.27e-05
8.60189	-2.03e-05			8.60189	8.19e-05
8.61066	-2.06e-05			8.61066	7.99e-05
8.61943	-2.1e-05			8.61943	7.78e-05
8.62821	-1.76e-05			8.6282	8.71e-05
8.63698	-1.85e-05			8.63698	9.63e-05
8.64575	-1.94e-05			8.64575	9.91e-05
8.65452	-2.18e-05			8.65452	0.000101288
8.66329	-2.14e-05			8.66329	0.000107956
8.67207	-2.38e-05			8.67206	0.000115751
8.68084	-2.62e-05			8.68084	0.000125037
8.68961	-4.18e-05			8.68961	0.000138989
8.69838	-4.64e-05			8.69838	0.000146618
8.70715	-5.08e-05			8.70715	0.000149761
8.71593	-5.53e-05			8.71592	0.000151842
8.7247	-5.41e-05			8.7247	0.000151319
8.73347	-5.46e-05			8.73347	0.000156596
8.74224	-5.71e-05			8.74224	0.000164119
8.75101	-5.96e-05			8.75101	0.000168398
8.75979	-6.4e-05			8.75978	0.00016967
8.76856	-7.15e-05			8.76856	0.000168378
8.77733	-7.76e-05			8.77733	0.000165804
8.7861	-8.19e-05			8.7861	0.00016323
8.79487	-8.62e-05			8.79487	0.000156359
8.80365	-9.57e-05			8.80364	0.000152558
8.81242	-9.67e-05			8.81242	0.000148756
8.82119	-9.76e-05			8.82119	0.000140614
8.82996	-0.000101475			8.82996	0.0001432
8.83873	-0.00010411			8.83873	0.000151162
8.84751	-0.000106284			8.8475	0.000154468
8.85628	-0.000107452			8.85628	0.000163495
8.86505	-0.00010862			8.86505	0.000171835
8.87382	-0.00011038			8.87382	0.000179536
8.88259	-0.00010993			8.88259	0.000178905
8.89137	-0.000110113			8.89136	0.000178274
8.90014	-0.000112816			8.90014	0.000176916
8.90891	-0.000115519			8.90891	0.000189032
8.91768	-0.000113599			8.91768	0.000190067
8.92645	-0.00011168			8.92645	0.000191102
8.93523	-0.000111993			8.93522	0.00020431
8.944	-0.000109362			8.944	0.000203193
8.95277	-0.000109023			8.95277	0.000202077
8.96154	-0.000109548			8.96154	0.000205923
8.97031	-0.000111384			8.97031	0.000212548
8.97909	-0.000113219			8.97908	0.000216733
8.98786	-0.000125112			8.98786	0.000220375
8.99663	-0.000132174			8.99663	0.000219423
9.0054	-0.000133761			9.0054	0.000217925
9.01417	-0.000135349			9.01417	0.000216427
9.02295	-0.000138412			9.02294	0.000228049
9.03172	-0.000148848			9.03172	0.00022735
9.04049	-0.000144013			9.04049	0.000225787
9.04926	-0.000139796			9.04926	0.000224225
9.05803	-0.00014018			9.05803	0.000226931
9.06681	-0.000141371			9.0668	0.000233082
9.07558	-0.000142561			9.07558	0.000238388
9.08435	-0.000143455			9.08435	0.000239791
9.09312	-0.000144348			9.09312	0.000241194
9.10189	-0.000146519			9.10189	0.000241341
9.11067	-0.000150457			9.11066	0.000249086
9.11944	-0.000148062			9.11944	0.000251654
9.12821	-0.000145666			9.12821	0.000251703
9.13698	-0.000145818			9.13698	0.000251752
9.14575	-0.000147028			9.14575	0.000250296
9.15453	-0.000148237			9.15452	0.000248454
9.1633	-0.000151318			9.1633	0.000246611
9.17207	-0.000152483			9.17207	0.000246144
9.18084	-0.000170758			9.18084	0.000246166
9.18961	-0.00018051			9.18961	0.000251394
9.19839	-0.00018804			9.19838	0.000262664
9.20716	-0.000192268			9.20716	0.000261649
9.21593	-0.000187999			9.21593	0.000262325
9.2247	-0.000181173			9.2247	0.000270471
9.23347	-0.000180769			9.23347	0.000274071
9.24225	-0.000180977			9.24224	0.000278528
9.25102	-0.00018149			9.25102	0.000280996
9.25979	-0.000184264			9.25979	0.000281088
9.26856	-0.000187037			9.26856	0.00028118
9.27733	-0.000201827			9.27733	0.000291523
9.28611	-0.000204307			9.2861	0.000301716
9.29488	-0.000208369			9.29488	0.000314554
9.30365	-0.000217611			9.30365	0.00032133
9.31242	-0.000217168			9.31242	0.000323093
9.32119	-0.000217466			9.32119	0.000323469
9.32997	-0.000217764			9.32996	0.000328878
9.33874	-0.000220403			9.33874	0.000328659
9.34751	-0.000223043			9.34751	0.000328439
9.35628	-0.000227846			9.35628	0.000328875
9.36505	-0.000227539			9.36505	0.00033196
9.37383	-0.000226091			9.37382	0.000330501
9.3826	-0.000224643			9.3826	0.000329042
9.39137	-0.000216825			9.39137	0.000336664
9.40014	-0.000214802			9.40014	0.000341828
9.40891	-0.000212779			9.40891	0.000349397
9.41769	-0.000211783			9.41768	0.000351015
9.42646	-0.000208569			9.42646	0.000352633
9.43523	-0.000201436			9.43523	0.000351366
9.444	-0.000199613			9.444	0.000353672
9.45277	-0.000198788			9.45277	0.000352905
9.46155	-0.000199109			9.46154	0.000350949
9.47032	-0.000197109			9.47032	0.000348993
9.47909	-0.000192772			9.47909	0.000344144
9.48786	-0.000187506			9.48786	0.000339294
9.49663	-0.000184825			9.49663	0.000339108
9.50541	-0.000180866			9.5054	0.000338921
9.51418	-0.000180881			9.51418	0.000355023
9.52295	-0.000180895			9.52295	0.000445303
9.53172	-0.000177427			9.53172	0.000426306
9.54049	-0.000178421			9.54049	0.000407309
9.54927	-0.000179416			9.54926	0.000347788
9.55804	-0.000181679			9.55804	0.000214584
9.56681	-0.00018451			9.56681	0.000367925
9.57558	-0.000198536			9.57558	0.000539659
9.58435	-0.00021432			9.58435	0.000563271
9.59313	-0.000217089			9.59312	0.000573091
9.6019	-0.000223155			9.6019	0.000597142
9.61067	-0.000229221			9.61067	0.0006042
9.61944	-0.000236896			9.61944	0.000608853
9.62821	-0.000238205			9.62821	0.000625615
9.63699	-0.00024447			9.63698	0.000640694
9.64576	-0.000246498			9.64576	0.000641927
9.65453	-0.00024872			9.65453	0.000643755
9.6633	-0.00025284			9.6633	0.00065287
9.67207	-0.000258663			9.67207	0.000654051
9.68085	-0.000254877			9.68084	0.00065379
9.68962	-0.000252862			9.68962	0.00065353
9.69839	-0.000251244			9.69839	0.000654239
9.70716	-0.00024455			9.70716	0.000654319
9.71593	-0.00024331			9.71593	0.000664275
9.72471	-0.00024207			9.7247	0.000671672
9.73348	-0.000236024			9.73348	0.000675906
9.74225	-0.000232833			9.74225	0.000675853
9.75102	-0.000233551			9.75102	0.000677041
9.75979	-0.000234269			9.75979	0.000676727
9.76857	-0.000235759			9.76856	0.000676413
9.77734	-0.000240674			9.77734	0.00069047
9.78611	-0.000246035			9.78611	0.000689394
9.79488	-0.000249587			9.79488	0.000688317
9.80365	-0.000247206			9.80365	0.000690744
9.81243	-0.000247245			9.81242	0.000690354
9.8212	-0.000248283			9.8212	0.000689964
9.82997	-0.000249321			9.82997	0.000701652
9.83874	-0.000250488			9.83874	0.000705909
9.84752	-0.000251656			9.84751	0.000704234
9.85629	-0.0002545			9.85628	0.000702559
9.86506	-0.00025714			9.86506	0.000700345
9.87383	-0.00025847			9.87383	0.000704094
9.8826	-0.000259801			9.8826	0.000706072
9.89138	-0.000263413			9.89137	0.00070472
9.90015	-0.0002662			9.90014	0.000702052
9.90892	-0.000271443			9.90892	0.000699385
9.91769	-0.000277579			9.91769	0.000695031
9.92646	-0.00028217			9.92646	0.000692576
9.93524	-0.000287557			9.93523	0.000693697
9.94401	-0.000289624			9.944	0.000694817
9.95278	-0.000291395			9.95278	0.000693414
9.96155	-0.000295803			9.96155	0.000699547
9.97032	-0.000290616			9.97032	0.000700852
9.9791	-0.000287946			9.97909	0.000700577
9.98787	-0.000288865			9.98786	0.000700303
9.99664	-0.000289784			9.99664	0.000702454
10.0054	-0.000292414			10.0054	0.000701524
10.0142	-0.000277879			10.0142	0.000704952
10.023	-0.000275216			10.023	0.000711115
10.0317	-0.000274208			10.0317	0.000710898
10.0405	-0.000277059			10.0405	0.000709849
10.0493	-0.000279909			10.0493	0.0007088
10.058	-0.00028272			10.058	0.000716847
10.0668	-0.00028553			10.0668	0.000726257
10.0756	-0.000297943			10.0756	0.000725154
10.0844	-0.000306861			10.0844	0.000724051
10.0931	-0.000305496			10.0931	0.000724403
10.1019	-0.000296738			10.1019	0.000723329
10.1107	-0.000297985			10.1107	0.000722255
10.1194	-0.000299232			10.1194	0.000724153
10.1282	-0.000303674			10.1282	0.000732184
10.137	-0.000311753			10.137	0.000731929
10.1458	-0.000308864			10.1458	0.000730732
10.1545	-0.000308074			10.1545	0.000729534
10.1633	-0.000308546			10.1633	0.000727928
10.1721	-0.000309648			10.1721	0.000725958
10.1809	-0.00031075			10.1808	0.000723989
10.1896	-0.000312431			10.1896	0.000717558
10.1984	-0.00031522			10.1984	0.000715712
10.2072	-0.000316483			10.2072	0.000710134
10.2159	-0.000309916			10.2159	0.000702148
10.2247	-0.000311304			10.2247	0.000700449
10.2335	-0.000312691			10.2335	0.00069875
10.2423	-0.000315992			10.2423	0.000693864
10.251	-0.00032071			10.251	0.000696031
10.2598	-0.000321863			10.2598	0.000703542
10.2686	-0.00032441			10.2686	0.000702844
10.2773	-0.000333162			10.2773	0.000702146
10.2861	-0.000336463			10.2861	0.00070266
10.2949	-0.000339764			10.2949	0.000702042
10.3037	-0.000350277			10.3037	0.000701424
10.3124	-0.000353452			10.3124	0.000701443
10.3212	-0.000356626			10.3212	0.000699827
10.33	-0.000363167			10.33	0.00069821
10.3387	-0.00036785			10.3387	0.000696837
10.3475	-0.000375266			10.3475	0.000695463
10.3563	-0.000376002			10.3563	0.000697506
10.3651	-0.000376738			10.3651	0.000704574
10.3738	-0.000377129			10.3738	0.000703546
10.3826	-0.00037752			10.3826	0.000702518
10.3914	-0.000375843			10.3914	0.000708724
10.4002	-0.000376125			10.4001	0.000715639
10.4089	-0.000378251			10.4089	0.000722829
10.4177	-0.000380377			10.4177	0.000727807
10.4265	-0.000383115			10.4265	0.000730993
10.4352	-0.000383582			10.4352	0.000730795
10.444	-0.000378784			10.444	0.000730596
10.4528	-0.000373915			10.4528	0.000730764
10.4616	-0.000371315			10.4616	0.000737896
10.4703	-0.000368844			10.4703	0.000738042
10.4791	-0.000366373			10.4791	0.00073865
10.4879	-0.000361631			10.4879	0.000734224
10.4966	-0.00035814			10.4966	0.000729798
10.5054	-0.000358723			10.5054	0.000722447
10.5142	-0.000359675			10.5142	0.00071613
10.523	-0.000360628			10.523	0.000715501
10.5317	-0.000372439			10.5317	0.000714873
10.5405	-0.000380633			10.5405	0.0007144
10.5493	-0.000387873			10.5493	0.000720031
10.558	-0.000396131			10.558	0.0007229
10.5668	-0.000395186			10.5668	0.000737652
10.5756	-0.000395652			10.5756	0.000735411
10.5844	-0.000396119			10.5844	0.000733171
10.5931	-0.000386329			10.5931	0.000729534
10.6019	-0.000386912			10.6019	0.000725496
10.6107	-0.000387494			10.6107	0.000725902
10.6195	-0.000381114			10.6194	0.000734179
10.6282	-0.000370955			10.6282	0.000740955
10.637	-0.000368819			10.637	0.000740435
10.6458	-0.000368271			10.6458	0.000742157
10.6545	-0.000367722			10.6545	0.000742795
10.6633	-0.000363897			10.6633	0.000753074
10.6721	-0.000360072			10.6721	0.000755312
10.6809	-0.000360732			10.6809	0.000757551
10.6896	-0.000361392			10.6896	0.000759598
10.6984	-0.00036687			10.6984	0.000768172
10.7072	-0.000362656			10.7072	0.000770203
10.7159	-0.000353424			10.7159	0.000773708
10.7247	-0.00035141			10.7247	0.000775004
10.7335	-0.000342336			10.7335	0.000783887
10.7423	-0.000342672			10.7423	0.000791596
10.751	-0.000343007			10.751	0.000800411
10.7598	-0.00033694			10.7598	0.000800662
10.7686	-0.000331694			10.7686	0.000800912
10.7773	-0.00033206			10.7773	0.000808118
10.7861	-0.000331509			10.7861	0.000805462
10.7949	-0.00033001			10.7949	0.000802806
10.8037	-0.000329166			10.8037	0.0007961
10.8124	-0.000328654			10.8124	0.000810762
10.8212	-0.000323628			10.8212	0.000812496
10.83	-0.000323623			10.83	0.000814229
10.8388	-0.000323617			10.8387	0.000817566
10.8475	-0.000318318			10.8475	0.000823265
10.8563	-0.000307497			10.8563	0.000828936
10.8651	-0.000299426			10.8651	0.000835272
10.8738	-0.000298697			10.8738	0.000845617
10.8826	-0.000287114			10.8826	0.000865032
10.8914	-0.000277604			10.8914	0.000878571
10.9002	-0.00026742			10.9002	0.000884038
10.9089	-0.000249382			10.9089	0.000888761
10.9177	-0.000242305			10.9177	0.000902449
10.9265	-0.000241341			10.9265	0.000915497
10.9352	-0.000234448			10.9352	0.00092224
10.944	-0.000227664			10.944	0.000924504
10.9528	-0.000222683			10.9528	0.000934847
10.9616	-0.000216193			10.9616	0.000942812
10.9703	-0.00020914			10.9703	0.000945055
10.9791	-0.000205765			10.9791	0.000964427
10.9879	-0.000199354			10.9879	0.00098545
10.9966	-0.000186817			10.9966	0.000987587
11.0054	-0.000178091			11.0054	0.000989047
11.0142	-0.000168709			11.0142	0.00100487
11.023	-0.000155349			11.023	0.00102468
11.0317	-0.000135088			11.0317	0.00103192
11.0405	-0.000125568			11.0405	0.00104422
11.0493	-0.000117737			11.0493	0.00105792
11.0581	-0.000106332			11.058	0.0010579
11.0668	-0.000100728			11.0668	0.00107022
11.0756	-9.52e-05			11.0756	0.00108555
11.0844	-8.93e-05			11.0844	0.00109635
11.0931	-8.36e-05			11.0931	0.00111445
11.1019	-7.38e-05			11.1019	0.00111327
11.1107	-6.58e-05			11.1107	0.00111209
11.1195	-6.02e-05			11.1195	0.00113185
11.1282	-5.57e-05			11.1282	0.00116649
11.137	-5.5e-05			11.137	0.00118112
11.1458	-5.25e-05			11.1458	0.00118735
11.1545	-3.92e-05			11.1545	0.00120847
11.1633	-2.56e-05			11.1633	0.00122214
11.1721	-1.89e-05			11.1721	0.0012265
11.1809	-1.04e-05			11.1809	0.00123857
11.1896	4.07e-06			11.1896	0.00126026
11.1984	2.01e-05			11.1984	0.00128681
11.2072	3.08e-05			11.2072	0.00130158
11.2159	3.71e-05			11.2159	0.00132318
11.2247	4.82e-05			11.2247	0.00134185
11.2335	5.37e-05			11.2335	0.00135744
11.2423	6.6e-05			11.2423	0.00137431
11.251	7.85e-05			11.251	0.00138956
11.2598	8.29e-05			11.2598	0.00141011
11.2686	8.72e-05			11.2686	0.00143189
11.2774	9.61e-05			11.2773	0.0014444
11.2861	9.95e-05			11.2861	0.00145307
11.2949	0.000102796			11.2949	0.00147537
11.3037	0.000106448			11.3037	0.00150027
11.3124	0.000114704			11.3124	0.00152638
11.3212	0.000118797			11.3212	0.00154888
11.33	0.00012008			11.33	0.00156926
11.3388	0.000121363			11.3388	0.00159527
11.3475	0.000145329			11.3475	0.00162093
11.3563	0.000173759			11.3563	0.00165726
11.3651	0.000179098			11.3651	0.00168724
11.3738	0.000192038			11.3738	0.00171476
11.3826	0.000217304			11.3826	0.00175961
11.3914	0.000225086			11.3914	0.00179153
11.4002	0.000235318			11.4002	0.0018157
11.4089	0.000245794			11.4089	0.00184654
11.4177	0.00025347			11.4177	0.00187338
11.4265	0.000260156			11.4265	0.0019054
11.4352	0.000261919			11.4352	0.00194194
11.444	0.00027309			11.444	0.00196683
11.4528	0.000289197			11.4528	0.00199338
11.4616	0.000293158			11.4616	0.0020402
11.4703	0.000296963			11.4703	0.00208168
11.4791	0.000309028			11.4791	0.00211732
11.4879	0.000325988			11.4879	0.00215922
11.4967	0.000336998			11.4966	0.00221167
11.5054	0.000340677			11.5054	0.0022601
11.5142	0.000349704			11.5142	0.00229892
11.523	0.000362475			11.523	0.00234228
11.5317	0.000372566			11.5317	0.00239278
11.5405	0.000380391			11.5405	0.00244906
11.5493	0.000385085			11.5493	0.00249058
11.5581	0.000389208			11.5581	0.0025232
11.5668	0.00039391			11.5668	0.00255528
11.5756	0.000397439			11.5756	0.00258952
11.5844	0.000406043			11.5844	0.0026345
11.5931	0.000409084			11.5931	0.00267682
11.6019	0.000416719			11.6019	0.00272599
11.6107	0.000436118			11.6107	0.00277635
11.6195	0.000438569			11.6195	0.0028135
11.6282	0.000441021			11.6282	0.00285642
11.637	0.000442813			11.637	0.00289978
11.6458	0.000444604			11.6458	0.00294529
11.6545	0.000457363			11.6545	0.0029922
11.6633	0.000459884			11.6633	0.00304238
11.6721	0.000462405			11.6721	0.00308971
11.6809	0.000468259			11.6809	0.00312867
11.6896	0.000468146			11.6896	0.00317602
11.6984	0.000467626			11.6984	0.00323139
11.7072	0.000467107			11.7072	0.00328114
11.716	0.000472551			11.7159	0.00333697
11.7247	0.000487964			11.7247	0.00338719
11.7335	0.000493657			11.7335	0.003424
11.7423	0.000495536			11.7423	0.00346893
11.751	0.000501245			11.751	0.00351576
11.7598	0.000502202			11.7598	0.00356856
11.7686	0.000503159			11.7686	0.00361616
11.7774	0.000512366			11.7774	0.00365118
11.7861	0.00053749			11.7861	0.00369037
11.7949	0.000545808			11.7949	0.00373126
11.8037	0.000549383			11.8037	0.00377405
11.8124	0.000560928			11.8124	0.00382288
11.8212	0.000580378			11.8212	0.00386979
11.83	0.000591471			11.83	0.00390719
11.8388	0.000595575			11.8388	0.00393428
11.8475	0.00059779			11.8475	0.00395943
11.8563	0.000602268			11.8563	0.00399705
11.8651	0.000615544			11.8651	0.00403161
11.8738	0.000619142			11.8738	0.00406895
11.8826	0.000630633			11.8826	0.00411037
11.8914	0.000636043			11.8914	0.00413867
11.9002	0.000637638			11.9002	0.00417123
11.9089	0.000639233			11.9089	0.00420184
11.9177	0.000643972			11.9177	0.0042343
11.9265	0.000657835			11.9265	0.00427363
11.9353	0.000663446			11.9352	0.00430395
11.944	0.000671588			11.944	0.00432622
11.9528	0.000680911			11.9528	0.00435107
11.9616	0.00068335			11.9616	0.00437452
11.9703	0.000695441			11.9703	0.00440416
11.9791	0.000697794			11.9791	0.00445058
11.9879	0.000706143			11.9879	0.00448481
11.9967	0.000722525			11.9967	0.00451035
12.0054	0.000730193			12.0054	0.00454139
12.0142	0.000730835			12.0142	0.0045683
12.023	0.000734988			12.023	0.00459812
12.0317	0.000736466			12.0317	0.00463742
12.0405	0.000738824			12.0405	0.00466937
12.0493	0.000754303			12.0493	0.0047045
12.0581	0.000765772			12.0581	0.0047448
12.0668	0.000774969			12.0668	0.00477564
12.0756	0.000787325			12.0756	0.00480763
12.0844	0.000803955			12.0844	0.00484654
12.0931	0.00082046			12.0931	0.00488923
12.1019	0.000828374			12.1019	0.00492677
12.1107	0.000837509			12.1107	0.00495837
12.1195	0.00085461			12.1195	0.00499508
12.1282	0.000878872			12.1282	0.00504482
12.137	0.000892357			12.137	0.005093
12.1458	0.000897604			12.1458	0.0051349
12.1546	0.000902851			12.1545	0.00518648
12.1633	0.000944593			12.1633	0.00524119
12.1721	0.00100592			12.1721	0.00528585
12.1809	0.00106752			12.1809	0.00533237
12.1896	0.00110395			12.1896	0.00539624
12.1984	0.00112475			12.1984	0.00546738
12.2072	0.00117909			12.2072	0.00553111
12.216	0.00120179			12.216	0.00560891
12.2247	0.00122449			12.2247	0.00570232
12.2335	0.00125784			12.2335	0.00579006
12.2423	0.00126224			12.2423	0.00587555
12.251	0.00126664			12.251	0.00597625
12.2598	0.00128676			12.2598	0.00608931
12.2686	0.00130743			12.2686	0.00620474
12.2774	0.00133473			12.2774	0.00632864
12.2861	0.00136989			12.2861	0.00646764
12.2949	0.0013949			12.2949	0.00661066
12.3037	0.00140621			12.3037	0.00677326
12.3124	0.00140994			12.3124	0.00695265
12.3212	0.00140939			12.3212	0.007155
12.33	0.00140884			12.33	0.00736655
12.3388	0.00143412			12.3388	0.00757198
12.3475	0.0014788			12.3475	0.0078106
12.3563	0.00148132			12.3563	0.00808692
12.3651	0.0015216			12.3651	0.00837358
12.3739	0.00153767			12.3738	0.00867795
12.3826	0.0015316			12.3826	0.00902609
12.3914	0.00152553			12.3914	0.00939795
12.4002	0.00148174			12.4002	0.00979811
12.4089	0.00147889			12.4089	0.0102346
12.4177	0.00145663			12.4177	0.0107076
12.4265	0.00151455			12.4265	0.0112154
12.4353	0.00161479			12.4353	0.0117753
12.444	0.00172172			12.444	0.0123798
12.4528	0.00182854			12.4528	0.0130112
12.4616	0.00194038			12.4616	0.0136876
12.4703	0.00206601			12.4703	0.0144227
12.4791	0.00219286			12.4791	0.0152079
12.4879	0.00232395			12.4879	0.0160353
12.4967	0.00247265			12.4967	0.0169216
12.5054	0.00263728			12.5054	0.0178647
12.5142	0.00281998			12.5142	0.0188721
12.523	0.00301482			12.523	0.0199377
12.5317	0.00322811			12.5317	0.0210685
12.5405	0.00346315			12.5405	0.0222639
12.5493	0.00371836			12.5493	0.023521
12.5581	0.00398691			12.5581	0.0248558
12.5668	0.00428678			12.5668	0.0262578
12.5756	0.00462489			12.5756	0.0275566
12.5844	0.00498931			12.5844	0.0286752
12.5932	0.00539934			12.5931	0.0300507
12.6019	0.00582305			12.6019	0.0317398
12.6107	0.00627662			12.6107	0.0334943
12.6195	0.00678727			12.6195	0.0353319
12.6282	0.00734079			12.6282	0.0372294
12.637	0.00793771			12.637	0.0391958
12.6458	0.00857821			12.6458	0.0412456
12.6546	0.00927564			12.6546	0.0433642
12.6633	0.0100138			12.6633	0.0455319
12.6721	0.0108142			12.6721	0.0477764
12.6809	0.0116741			12.6809	0.0501031
12.6896	0.0125809			12.6896	0.0524838
12.6984	0.0135536			12.6984	0.054928
12.7072	0.0145844			12.7072	0.057424
12.716	0.0156671			12.716	0.0599594
12.7247	0.0168196			12.7247	0.0625566
12.7335	0.0180332			12.7335	0.0652131
12.7423	0.0192995			12.7423	0.067913
12.751	0.0206644			12.751	0.0706523
12.7598	0.022099			12.7598	0.0734497
12.7686	0.0235653			12.7686	0.0762649
12.7774	0.0250947			12.7774	0.0790909
12.7861	0.0263669			12.7861	0.0819648
12.7949	0.0276162			12.7949	0.0848484
12.8037	0.0292624			12.8037	0.0877342
12.8125	0.0310579			12.8124	0.0906502
12.8212	0.0329233			12.8212	0.093566
12.83	0.0348296			12.83	0.096484
12.8388	0.0367903			12.8388	0.0993899
12.8475	0.038822			12.8475	0.102278
12.8563	0.0409011			12.8563	0.105166
12.8651	0.0430301			12.8651	0.108038
12.8739	0.0452165			12.8739	0.110892
12.8826	0.0474355			12.8826	0.113705
12.8914	0.0496713			12.8914	0.116486
12.9002	0.051956			12.9002	0.11924
12.9089	0.0542721			12.9089	0.121947
12.9177	0.0566008			12.9177	0.12462
12.9265	0.0589804			12.9265	0.127251
12.9353	0.0613723			12.9353	0.12981
12.944	0.0637431			12.944	0.132314
12.9528	0.066147			12.9528	0.134772
12.9616	0.0685631			12.9616	0.137167
12.9703	0.0709821			12.9703	0.139482
12.9791	0.0734029			12.9791	0.141745
12.9879	0.0758116			12.9879	0.143942
12.9967	0.0782079			12.9967	0.146042
13.0054	0.0805786			13.0054	0.148065
13.0142	0.082946			13.0142	0.150011
13.023	0.0852889			13.023	0.151871
13.0318	0.0875891			13.0317	0.153651
13.0405	0.0898711			13.0405	0.155364
13.0493	0.0921123			13.0493	0.156987
13.0581	0.0943021			13.0581	0.158505
13.0668	0.0964584			13.0668	0.159939
13.0756	0.0985795			13.0756	0.161291
13.0844	0.100646			13.0844	0.162567
13.0932	0.102659			13.0932	0.163752
13.1019	0.104622			13.1019	0.164825
13.1107	0.106532			13.1107	0.165808
13.1195	0.108366			13.1195	0.166714
13.1282	0.110137			13.1282	0.167532
13.137	0.11185			13.137	0.168266
13.1458	0.113496			13.1458	0.168913
13.1546	0.115096			13.1546	0.169476
13.1633	0.116615			13.1633	0.169947
13.1721	0.118051			13.1721	0.170342
13.1809	0.119433			13.1809	0.170658
13.1896	0.120735			13.1896	0.170883
13.1984	0.121963			13.1984	0.171043
13.2072	0.123128			13.2072	0.171072
13.216	0.12422			13.216	0.171073
13.2247	0.125235			13.2247	0.171
13.2335	0.126174			13.2335	0.170927
13.2423	0.12704			13.2423	0.170715
13.2511	0.127835			13.251	0.170439
13.2598	0.128566			13.2598	0.170098
13.2686	0.129221			13.2686	0.169701
13.2774	0.129789			13.2774	0.169244
13.2861	0.130282			13.2861	0.168725
13.2949	0.130712			13.2949	0.168142
13.3037	0.131079			13.3037	0.167503
13.3125	0.131376			13.3125	0.166821
13.3212	0.131614			13.3212	0.166077
13.33	0.131791			13.33	0.165287
13.3388	0.131892			13.3388	0.164455
13.3475	0.131883			13.3475	0.163567
13.3563	0.131874			13.3563	0.162641
13.3651	0.131842			13.3651	0.16168
13.3739	0.131709			13.3739	0.160683
13.3826	0.131517			13.3826	0.159648
13.3914	0.131276			13.3914	0.158567
13.4002	0.130984			13.4002	0.157445
13.4089	0.130633			13.4089	0.156314
13.4177	0.130245			13.4177	0.155161
13.4265	0.129818			13.4265	0.153967
13.4353	0.129328			13.4353	0.152747
13.444	0.128793			13.444	0.151509
13.4528	0.128232			13.4528	0.150236
13.4616	0.12762			13.4616	0.148941
13.4704	0.126965			13.4703	0.147659
13.4791	0.126281			13.4791	0.146366
13.4879	0.125569			13.4879	0.145023
13.4967	0.124819			13.4967	0.143667
13.5054	0.124045			13.5054	0.142306
13.5142	0.123243			13.5142	0.140928
13.523	0.122406			13.523	0.139556
13.5318	0.121535			13.5318	0.138179
13.5405	0.120642			13.5405	0.136782
13.5493	0.119729			13.5493	0.135374
13.5581	0.118798			13.5581	0.133956
13.5668	0.117839			13.5668	0.132535
13.5756	0.116851			13.5756	0.131104
13.5844	0.115858			13.5844	0.129684
13.5932	0.114854			13.5932	0.128275
13.6019	0.113821			13.6019	0.126847
13.6107	0.112766			13.6107	0.125423
13.6195	0.111717			13.6195	0.124
13.6282	0.11065			13.6282	0.122576
13.637	0.109578			13.637	0.121162
13.6458	0.108499			13.6458	0.119763
13.6546	0.107397			13.6546	0.118346
13.6633	0.106302			13.6633	0.116927
13.6721	0.105209			13.6721	0.115527
13.6809	0.104095			13.6809	0.114138
13.6897	0.102967			13.6896	0.112753
13.6984	0.101849			13.6984	0.111375
13.7072	0.100742			13.7072	0.110003
13.716	0.0996276			13.716	0.108629
13.7247	0.0985055			13.7247	0.107272
13.7335	0.0973794			13.7335	0.105937
13.7423	0.0962611			13.7423	0.104596
13.7511	0.0951567			13.7511	0.103274
13.7598	0.0940519			13.7598	0.101964
13.7686	0.092943			13.7686	0.100655
13.7774	0.0918344			13.7774	0.0993619
13.7861	0.0907383			13.7861	0.0980866
13.7949	0.0896406			13.7949	0.0968122
13.8037	0.0885358			13.8037	0.0955481
13.8125	0.0874416			13.8125	0.0943108
13.8212	0.0863643			13.8212	0.0930645
13.83	0.0852893			13.83	0.0918347
13.8388	0.0842155			13.8388	0.0906212
13.8475	0.0831562			13.8475	0.0894223
13.8563	0.0820961			13.8563	0.0882258
13.8651	0.0810418			13.8651	0.0870474
13.8739	0.0800102			13.8739	0.085895
13.8826	0.0789779			13.8826	0.0847396
13.8914	0.0779444			13.8914	0.0836035
13.9002	0.07693			13.9002	0.0824721
13.909	0.0759263			13.9089	0.0813443
13.9177	0.0749329			13.9177	0.0802467
13.9265	0.0739491			13.9265	0.0791676
13.9353	0.0729636			13.9353	0.0780854
13.944	0.0719955			13.944	0.0770246
13.9528	0.0710378			13.9528	0.075986
13.9616	0.0700802			13.9616	0.0749444
13.9704	0.0691406			13.9704	0.0739363
13.9791	0.0682194			13.9791	0.0729488
13.9879	0.0673029			13.9879	0.0719499
13.9967	0.0663886			13.9967	0.0709663
14.0054	0.0654833			14.0054	0.0700082
14.0142	0.0645927			14.0142	0.0690625
14.023	0.0637233			14.023	0.068122
14.0318	0.062856			14.0318	0.0672033
14.0405	0.0619997			14.0405	0.0662934
14.0493	0.0611588			14.0493	0.0653878
14.0581	0.0603136			14.0581	0.0644988
14.0668	0.0594839			14.0668	0.0636259
14.0756	0.0586692			14.0756	0.0627694
14.0844	0.0578632			14.0844	0.0619157
14.0932	0.0570792			14.0932	0.061076
14.1019	0.0563024			14.1019	0.0602364
14.1107	0.0555292			14.1107	0.059419
14.1195	0.0547768			14.1195	0.0586329
14.1283	0.0540236			14.1282	0.0578358
14.137	0.0532777			14.137	0.0570548
14.1458	0.0525544			14.1458	0.0562979
14.1546	0.0518572			14.1546	0.0555369
14.1633	0.0512258			14.1633	0.054784
14.1721	0.0506079			14.1721	0.0540733
14.1809	0.0499317			14.1809	0.0533628
14.1897	0.0492349			14.1897	0.0526289
14.1984	0.0485421			14.1984	0.0519034
14.2072	0.0478837			14.2072	0.0512074
14.216	0.0472605			14.216	0.050544
14.2247	0.0466419			14.2247	0.0499039
14.2335	0.0460376			14.2335	0.0492623
14.2423	0.0454291			14.2423	0.0486122
14.2511	0.0448194			14.2511	0.0479841
14.2598	0.0442256			14.2598	0.0473663
14.2686	0.0436402			14.2686	0.0467446
14.2774	0.0430682			14.2774	0.0461292
14.2861	0.0425074			14.2861	0.0455421
14.2949	0.0419434			14.2949	0.0449537
14.3037	0.0413919			14.3037	0.0443672
14.3125	0.0408549			14.3125	0.0438043
14.3212	0.0403191			14.3212	0.043246
14.33	0.0397694			14.33	0.0427014
14.3388	0.0392254			14.3388	0.0421568
14.3476	0.03871			14.3475	0.041623
14.3563	0.038209			14.3563	0.0410961
14.3651	0.0377088			14.3651	0.0405746
14.3739	0.0372184			14.3739	0.0400737
14.3826	0.0367462			14.3826	0.0395685
14.3914	0.0362803			14.3914	0.0390624
14.4002	0.0358225			14.4002	0.0385725
14.409	0.0353609			14.409	0.038089
14.4177	0.0349033			14.4177	0.037613
14.4265	0.0344553			14.4265	0.0371496
14.4353	0.0340277			14.4353	0.0366907
14.444	0.0335791			14.444	0.0362447
14.4528	0.0331343			14.4528	0.0358061
14.4616	0.0326678			14.4616	0.035364
14.4704	0.0321654			14.4704	0.0349332
14.4791	0.031745			14.4791	0.0345253
14.4879	0.031352			14.4879	0.0341116
14.4967	0.0309432			14.4967	0.0337139
14.5054	0.0305643			14.5054	0.0335192
14.5142	0.030216			14.5142	0.0333643
14.523	0.0298649			14.523	0.0329982
14.5318	0.0294959			14.5318	0.0325839
14.5405	0.0291394			14.5405	0.0322001
14.5493	0.02879			14.5493	0.0318214
14.5581	0.0284254			14.5581	0.03145
14.5669	0.0280818			14.5668	0.0310833
14.5756	0.0277568			14.5756	0.0307214
14.5844	0.0275585			14.5844	0.0303567
14.5932	0.0274584			14.5932	0.0299927
14.6019	0.0274028			14.6019	0.0296641
14.6107	0.0272863			14.6107	0.02935
14.6195	0.0269131			14.6195	0.0290198
14.6283	0.0265133			14.6283	0.0288577
14.637	0.0262093			14.637	0.0287808
14.6458	0.0259066			14.6458	0.0287186
14.6546	0.0256138			14.6546	0.0285763
14.6633	0.0253344			14.6633	0.028263
14.6721	0.0250426			14.6721	0.027965
14.6809	0.0247533			14.6809	0.0276843
14.6897	0.0244843			14.6897	0.0274027
14.6984	0.0242181			14.6984	0.0271254
14.7072	0.0239528			14.7072	0.0268447
14.716	0.0236922			14.716	0.026564
14.7247	0.0234349			14.7247	0.0262892
14.7335	0.0231879			14.7335	0.0260177
14.7423	0.0229389			14.7423	0.0257589
14.7511	0.0227294			14.7511	0.0255046
14.7598	0.0225112			14.7598	0.0252483
14.7686	0.0222685			14.7686	0.0249953
14.7774	0.0220609			14.7774	0.0247526
14.7862	0.0218724			14.7861	0.0245129
14.7949	0.022061			14.7949	0.0242694
14.8037	0.022382			14.8037	0.0240271
14.8125	0.0226214			14.8125	0.0237969
14.8212	0.0226022			14.8212	0.0235729
14.83	0.0225829			14.83	0.0233492
14.8388	0.0225033			14.8388	0.023118
14.8476	0.0222845			14.8476	0.022902
14.8563	0.0220615			14.8563	0.0226907
14.8651	0.0218512			14.8651	0.0224692
14.8739	0.0216642			14.8739	0.0222695
14.8826	0.0214871			14.8826	0.0220741
14.8914	0.0213069			14.8914	0.0218627
14.9002	0.0211215			14.9002	0.0216599
14.909	0.0209152			14.909	0.0214707
14.9177	0.0207098			14.9177	0.0212792
14.9265	0.0205343			14.9265	0.0210909
14.9353	0.0203693			14.9353	0.0209026
14.944	0.0201889			14.944	0.0207141
14.9528	0.020013			14.9528	0.0205289
14.9616	0.0198473			14.9616	0.0203582
14.9704	0.0196807			14.9704	0.0201877
14.9791	0.0195192			14.9791	0.0200136
14.9879	0.0193535			14.9879	0.0198436
14.9967	0.0191865			14.9967	0.0196734
15.0055	0.0190276			15.0054	0.0195118
15.0142	0.018875			15.0142	0.0193524
15.023	0.0187207			15.023	0.0191957
15.0318	0.0185707			15.0318	0.0190352
15.0405	0.0184246			15.0405	0.0188891
15.0493	0.0182786			15.0493	0.0187422
15.0581	0.0181362			15.0581	0.0185831
15.0669	0.0180005			15.0669	0.0184293
15.0756	0.0178555			15.0756	0.0182897
15.0844	0.0177065			15.0844	0.0181457
15.0932	0.0175782			15.0932	0.0180019
15.1019	0.0174387			15.1019	0.017872
15.1107	0.017295			15.1107	0.0177285
15.1195	0.0171701			15.1195	0.0175821
15.1283	0.0170438			15.1283	0.0174523
15.137	0.0169138			15.137	0.0173289
15.1458	0.0167901			15.1458	0.0172037
15.1546	0.0166729			15.1546	0.0170733
15.1633	0.0165559			15.1633	0.0169365
15.1721	0.0164273			15.1721	0.016812
15.1809	0.0162989			15.1809	0.0166956
15.1897	0.0161897			15.1897	0.0165725
15.1984	0.0160829			15.1984	0.0164481
15.2072	0.0159706			15.2072	0.0163439
15.216	0.0158564			15.216	0.016232
15.2248	0.0157391			15.2247	0.0161215
15.2335	0.0156201			15.2335	0.0160157
15.2423	0.0154972			15.2423	0.0158969
15.2511	0.0154025			15.2511	0.0157892
15.2598	0.0153106			15.2598	0.0156828
15.2686	0.0152273			15.2686	0.0155859
15.2774	0.0151409			15.2774	0.0154924
15.2862	0.0150278			15.2862	0.0153966
15.2949	0.0149154			15.2949	0.0153066
15.3037	0.0148121			15.3037	0.0152116
15.3125	0.0147285			15.3125	0.0151079
15.3212	0.0146409			15.3212	0.0150129
15.33	0.0145482			15.33	0.0149284
15.3388	0.0144446			15.3388	0.0148526
15.3476	0.0143458			15.3476	0.0147851
15.3563	0.0142558			15.3563	0.0146991
15.3651	0.0141598			15.3651	0.0146081
15.3739	0.0140759			15.3739	0.0145338
15.3826	0.0139946			15.3826	0.0144628
15.3914	0.0139065			15.3914	0.0143869
15.4002	0.0138232			15.4002	0.0143115
15.409	0.0137477			15.409	0.0142424
15.4177	0.0136784			15.4177	0.0141714
15.4265	0.0135997			15.4265	0.014092
15.4353	0.0135242			15.4353	0.0140273
15.4441	0.0134568			15.444	0.0139722
15.4528	0.0133817			15.4528	0.013917
15.4616	0.0133086			15.4616	0.0138631
15.4704	0.0132323			15.4704	0.013794
15.4791	0.0131488			15.4791	0.0137344
15.4879	0.0130695			15.4879	0.0136835
15.4967	0.0130052			15.4967	0.0136363
15.5055	0.0129319			15.5055	0.013595
15.5142	0.0128608			15.5142	0.0135385
15.523	0.0128025			15.523	0.0134912
15.5318	0.0127339			15.5318	0.0134545
15.5405	0.0126579			15.5405	0.0134233
15.5493	0.0125985			15.5493	0.0133918
15.5581	0.0125427			15.5581	0.013349
15.5669	0.0124791			15.5669	0.0133131
15.5756	0.012419			15.5756	0.013287
15.5844	0.0123656			15.5844	0.0132572
15.5932	0.0123107			15.5932	0.0132211
15.6019	0.0122539			15.6019	0.0132014
15.6107	0.012202			15.6107	0.0131773
15.6195	0.012156			15.6195	0.0131412
15.6283	0.012112			15.6283	0.0131101
15.637	0.0120554			15.637	0.0130821
15.6458	0.0120074			15.6458	0.0130589
15.6546	0.0119596			15.6546	0.0130234
15.6634	0.0119154			15.6633	0.012997
15.6721	0.011882			15.6721	0.0129844
15.6809	0.011844			15.6809	0.012959
15.6897	0.0118051			15.6897	0.0129332
15.6984	0.01176			15.6984	0.0129209
15.7072	0.0117209			15.7072	0.0129075
15.716	0.0116956			15.716	0.0128903
15.7248	0.0116538			15.7248	0.0128806
15.7335	0.0116027			15.7335	0.0128722
15.7423	0.0115765			15.7423	0.0128639
15.7511	0.011558			15.7511	0.0128616
15.7598	0.0115206			15.7598	0.0128619
15.7686	0.0114892			15.7686	0.0128644
15.7774	0.0114557			15.7774	0.0128642
15.7862	0.011426			15.7862	0.012864
15.7949	0.0114032			15.7949	0.0128629
15.8037	0.0113711			15.8037	0.0128627
15.8125	0.0113373			15.8125	0.0128648
15.8212	0.011304			15.8212	0.0128663
15.83	0.0112761			15.83	0.0128752
15.8388	0.0112597			15.8388	0.0128785
15.8476	0.0112428			15.8476	0.0128839
15.8563	0.0112099			15.8563	0.0128904
15.8651	0.0111793			15.8651	0.0128909
15.8739	0.0111574			15.8739	0.0129016
15.8827	0.0111429			15.8826	0.0129043
15.8914	0.0111265			15.8914	0.0129069
15.9002	0.0111018			15.9002	0.0129104
15.909	0.0110947			15.909	0.0129242
15.9177	0.0110931			15.9177	0.0129282
15.9265	0.0110706			15.9265	0.0129357
15.9353	0.011052			15.9353	0.0129498
15.9441	0.0110379			15.9441	0.0129517
15.9528	0.0110178			15.9528	0.0129509
15.9616	0.0109914			15.9616	0.0129622
15.9704	0.0109767			15.9704	0.0129722
15.9791	0.0109671			15.9791	0.0129779
15.9879	0.0109555			15.9879	0.0129884
15.9967	0.0109512			15.9967	0.012988
16.0055	0.0109321			16.0055	0.0129956
16.0142	0.0109254			16.0142	0.0130077
16.023	0.0109363			16.023	0.0130215
16.0318	0.0109363			16.0318	0.013038
16.0405	0.0109358			16.0405	0.0130421
16.0493	0.0109347			16.0493	0.0130447
16.0581	0.0109335			16.0581	0.0130581
16.0669	0.010933			16.0669	0.0130685
16.0756	0.0109324			16.0756	0.0130728
16.0844	0.0109334			16.0844	0.0130808
16.0932	0.010939			16.0932	0.0130802
16.102	0.0109477			16.1019	0.0130853
16.1107	0.0109593			16.1107	0.0130951
16.1195	0.0109585			16.1195	0.0131094
16.1283	0.0109577			16.1283	0.0131236
16.137	0.0109548			16.137	0.0131285
16.1458	0.0109505			16.1458	0.0131387
16.1546	0.0109549			16.1546	0.0131425
16.1634	0.0109554			16.1634	0.0131462
16.1721	0.010956			16.1721	0.0131568
16.1809	0.010957			16.1809	0.0131597
16.1897	0.0109585			16.1897	0.01316
16.1984	0.010958			16.1984	0.0131604
16.2072	0.0109576			16.2072	0.0131659
16.216	0.010963			16.216	0.0131746
16.2248	0.0109653			16.2248	0.0131739
16.2335	0.0109621			16.2335	0.0131724
16.2423	0.0109589			16.2423	0.0131708
16.2511	0.0109707			16.2511	0.0131713
16.2598	0.0109733			16.2598	0.0131745
16.2686	0.0109759			16.2686	0.0131778
16.2774	0.0109881			16.2774	0.0131836
16.2862	0.0109927			16.2862	0.0131845
16.2949	0.0109937			16.2949	0.0131854
16.3037	0.010993			16.3037	0.0131835
16.3125	0.0109923			16.3125	0.0131816
16.3213	0.0110065			16.3212	0.0131783
16.33	0.0110102			16.33	0.0131681
16.3388	0.0110106			16.3388	0.0131617
16.3476	0.0110086			16.3476	0.0131512
16.3563	0.0110065			16.3563	0.0131476
16.3651	0.0110208			16.3651	0.0131441
16.3739	0.0110402			16.3739	0.0131378
16.3827	0.0110458			16.3827	0.0131336
16.3914	0.0110476			16.3914	0.0131293
16.4002	0.0110493			16.4002	0.0131183
16.409	0.0110578			16.409	0.0131157
16.4177	0.0110714			16.4177	0.0131092
16.4265	0.0110743			16.4265	0.0131073
16.4353	0.0110772			16.4353	0.0131078
16.4441	0.0110828			16.4441	0.0131063
16.4528	0.011099			16.4528	0.013102
16.4616	0.0111178			16.4616	0.0130978
16.4704	0.011129			16.4704	0.013095
16.4791	0.0111333			16.4791	0.0130921
16.4879	0.0111389			16.4879	0.0130813
16.4967	0.0111416			16.4967	0.0130779
16.5055	0.0111443			16.5055	0.0130745
16.5142	0.0111543			16.5142	0.0130684
16.523	0.0111769			16.523	0.0130648
16.5318	0.0111912			16.5318	0.0130574
16.5406	0.0112063			16.5405	0.0130429
16.5493	0.0112324			16.5493	0.0130381
16.5581	0.0112518			16.5581	0.0130349
16.5669	0.0112619			16.5669	0.0130318
16.5756	0.0112742			16.5756	0.0130222
16.5844	0.0112982			16.5844	0.0130153
16.5932	0.0113236			16.5932	0.013011
16.602	0.0113351			16.602	0.0130022
16.6107	0.0113434			16.6107	0.0129953
16.6195	0.01136			16.6195	0.0129881
16.6283	0.0113811			16.6283	0.0129739
16.637	0.0113976			16.637	0.0129637
16.6458	0.0114156			16.6458	0.0129583
16.6546	0.0114284			16.6546	0.0129523
16.6634	0.0114377			16.6634	0.01295
16.6721	0.0114474			16.6721	0.0129476
16.6809	0.0114574			16.6809	0.0129452
16.6897	0.0114768			16.6897	0.0129346
16.6984	0.0114876			16.6984	0.0129225
16.7072	0.0114946			16.7072	0.012915
16.716	0.0115073			16.716	0.0129024
16.7248	0.011532			16.7248	0.0128883
16.7335	0.0115447			16.7335	0.0128812
16.7423	0.0115494			16.7423	0.0128704
16.7511	0.0115751			16.7511	0.0128616
16.7599	0.0115928			16.7598	0.0128519
16.7686	0.0115978			16.7686	0.0128488
16.7774	0.0116021			16.7774	0.012844
16.7862	0.0116146			16.7862	0.0128392
16.7949	0.0116414			16.7949	0.0128232
16.8037	0.0116546			16.8037	0.0128068
16.8125	0.0116606			16.8125	0.0127956
16.8213	0.0116754			16.8213	0.0127882
16.83	0.0116839			16.83	0.0127696
16.8388	0.0116881			16.8388	0.0127584
16.8476	0.0117002			16.8476	0.0127443
16.8563	0.011717			16.8563	0.0127223
16.8651	0.0117331			16.8651	0.0127069
16.8739	0.0117577			16.8739	0.0127011
16.8827	0.0117824			16.8827	0.0126892
16.8914	0.0117922			16.8914	0.0126726
16.9002	0.0118067			16.9002	0.0126553
16.909	0.0118261			16.909	0.0126299
16.9177	0.011847			16.9177	0.0126012
16.9265	0.0118711			16.9265	0.012574
16.9353	0.0118835			16.9353	0.0125544
16.9441	0.011897			16.9441	0.0125335
16.9528	0.0119214			16.9528	0.01251
16.9616	0.0119373			16.9616	0.0124826
16.9704	0.0119546			16.9704	0.0124539
16.9792	0.0119764			16.9791	0.0124328
16.9879	0.0119984			16.9879	0.0124116
16.9967	0.0120161			16.9967	0.0123886
17.0055	0.0120373			17.0055	0.0123713
17.0142	0.012064			17.0142	0.0123408
17.023	0.0120884			17.023	0.0123027
17.0318	0.0121187			17.0318	0.01228
17.0406	0.012139			17.0406	0.0122623
17.0493	0.0121582			17.0493	0.012232
17.0581	0.0121919			17.0581	0.0121932
17.0669	0.0122156			17.0669	0.0121626
17.0756	0.0122338			17.0756	0.0121404
17.0844	0.0122624			17.0844	0.0121104
17.0932	0.0123003			17.0932	0.012076
17.102	0.0123414			17.102	0.0120468
17.1107	0.0123711			17.1107	0.0120146
17.1195	0.012406			17.1195	0.0119829
[truncated: 3,131 more rows]

## Sheet: Fig. 5a
Sample					Blot:							Blot:
					Strep							Strep
Input
					ASF1A		Pulldown
												ASF1A
Input
					ASF1B
							Pulldown
												ASF1B
Input
					CDIN1
							Pulldown
Input												CDIN1
							Pulldown

## Sheet: Fig. 5b
Sample							Sample
Top (ASF1A)					Blot:								Blot:
					Strep								Strep
Input
					M2 FLAG
							Pulldown
													M2 FLAG
Input
							Pulldown
Bottom (ASF1B)
					Strep							Strep
Input							Pulldown
					M2 FLAG							M2 FLAG
							Pulldown
Input

## Sheet: Fig. S1a
					Top
					Bottom

## Sheet: Fig. S1c
			Blot:
			CDAN1
			CDIN1
			ASF1A
			ASF1B

[truncated: 6 more sheets: Fig. S2a, Fig. S6a, Fig. S8a, Fig. S8d, Fig. S9b, Fig. S9c]
